# Supplementary material for: Novel Extended Tetraether Lipids Found in a High‐CO2 Geyser
Source: Environ Microbiol. 2026 Mar 20;28(3):e70286. doi: 10.1111/1462-2920.70286 (PMC13003381; doi:10.1111/1462-2920.70286)
Supplement: Supplementary file 2 — Data S2: Supporting Information. Functional annotation of the curated predicted genes using eggNOG‐mapper. [file EMI-28-e70286-s004.csv]

## Thu Feb 26 11:48:19 2026
## emapper-2.1.12
## /homes/cbm195j/anaconda3/envs/eggnog_env/bin/emapper.py -i GA_180221_E-1-1_metaspades_Altiarchaeales_32_2357.txt.curated.genes.faa -o GA_180221_E-1-1_metaspades_Altiarchaeales_32_2357.curated.gene.annotation --cpu 5
##
#query	seed_ortholog	evalue	score	eggNOG_OGs	max_annot_lvl	COG_category	Description	Preferred_name	GOs	EC	KEGG_ko	KEGG_Pathway	KEGG_Module	KEGG_Reaction	KEGG_rclass	BRITE	KEGG_TC	CAZy	BiGG_Reaction	PFAMs
NODE_73_length_64937_cov_1404.822555_1	273063.STK_11980	4.22E-64	209	COG0157@1|root,arCOG01482@2157|Archaea,2XQSY@28889|Crenarchaeota	28889|Crenarchaeota	H	Involved in the catabolism of quinolinic acid (QA)	-	-	2.4.2.19	ko:K00767	ko00760,ko01100,map00760,map01100	M00115	R03348	RC02877	ko00000,ko00001,ko00002,ko01000	-	-	-	DUF108,NAD_binding_3,QRPTase_C,QRPTase_N
NODE_73_length_64937_cov_1404.822555_2	1121945.ATXS01000001_gene2021	8.44E-09	62.8	arCOG02879@1|root,arCOG02879@2157|Archaea,2XXBB@28890|Euryarchaeota,23VTE@183963|Halobacteria	183963|Halobacteria	S	Protein of unknown function (DUF4013)	-	-	-	-	-	-	-	-	-	-	-	-	DUF4013
NODE_73_length_64937_cov_1404.822555_3	907931.AEIZ01000019_gene226	1.48E-28	113	COG2813@1|root,COG2813@2|Bacteria,1V3JX@1239|Firmicutes,4IR00@91061|Bacilli,4AWTC@81850|Leuconostocaceae	91061|Bacilli	J	16S RNA G1207 methylase RsmC	rsmC	-	2.1.1.172	ko:K00564	-	-	R07234	RC00003	ko00000,ko01000,ko03009	-	-	-	MTS
NODE_73_length_64937_cov_1404.822555_4	403833.Pmob_1523	1.45E-55	183	COG2231@1|root,COG2231@2|Bacteria,2GCZA@200918|Thermotogae	200918|Thermotogae	L	endonuclease III	-	-	-	ko:K07457	-	-	-	-	ko00000	-	-	-	HhH-GPD
NODE_73_length_64937_cov_1404.822555_5	273057.SSO0575	0.000533	45.1	COG1591@1|root,arCOG00919@2157|Archaea,2XR4X@28889|Crenarchaeota	28889|Crenarchaeota	L	A structure-specific endonuclease that resolves Holliday junction (HJ) intermediates during genetic recombination. Cleaves 4-way DNA junctions introducing paired nicks in opposing strands, leaving a 5'-terminal phosphate and a 3'-terminal hydroxyl group that are ligated to produce recombinant products	hjc	-	3.1.22.4	ko:K03552	-	-	-	-	ko00000,ko01000,ko03400	-	-	-	Hjc
NODE_73_length_64937_cov_1404.822555_6	402880.MmarC5_1705	1.17E-22	95.9	COG2061@1|root,arCOG04396@2157|Archaea,2XWMD@28890|Euryarchaeota,23QX0@183939|Methanococci	183939|Methanococci	E	PFAM amino acid-binding ACT domain protein	-	-	-	-	-	-	-	-	-	-	-	-	ACT
NODE_73_length_64937_cov_1404.822555_7	877455.Metbo_2350	2.90E-134	397	COG1915@1|root,arCOG04422@2157|Archaea,2XTUK@28890|Euryarchaeota,23NW5@183925|Methanobacteria	183925|Methanobacteria	S	(LOR SDH) bifunctional enzyme	-	-	-	-	-	-	-	-	-	-	-	-	Saccharop_dh_N
NODE_73_length_64937_cov_1404.822555_8	360104.CCC13826_0073	3.12E-10	60.5	2E94U@1|root,333DN@2|Bacteria,1P6X3@1224|Proteobacteria,42TTX@68525|delta/epsilon subdivisions,2YPST@29547|Epsilonproteobacteria	29547|Epsilonproteobacteria	-	-	-	-	-	-	-	-	-	-	-	-	-	-	-
NODE_73_length_64937_cov_1404.822555_9	289376.THEYE_A1278	1.20E-141	413	COG0473@1|root,COG0473@2|Bacteria,3J0X4@40117|Nitrospirae	40117|Nitrospirae	C	Isocitrate/isopropylmalate dehydrogenase	-	-	1.1.1.41	ko:K00030	ko00020,ko01100,ko01110,ko01120,ko01130,ko01200,ko01210,ko01230,map00020,map01100,map01110,map01120,map01130,map01200,map01210,map01230	M00009,M00010	R00709	RC00114	br01601,ko00000,ko00001,ko00002,ko01000	-	-	-	Iso_dh
NODE_73_length_64937_cov_1404.822555_10	456442.Mboo_0488	7.30E-10	68.2	COG0006@1|root,arCOG01000@2157|Archaea,2XTQI@28890|Euryarchaeota,2N9FN@224756|Methanomicrobia	224756|Methanomicrobia	E	PFAM peptidase M24	-	-	3.4.11.9	ko:K01262	-	-	-	-	ko00000,ko01000,ko01002	-	-	-	Creatinase_N,Peptidase_M24
NODE_73_length_64937_cov_1404.822555_12	469382.Hbor_10320	9.90E-08	52.8	COG0186@1|root,arCOG04096@2157|Archaea,2XYPE@28890|Euryarchaeota,23WBV@183963|Halobacteria	183963|Halobacteria	J	One of the primary rRNA binding proteins, it binds specifically to the 5'-end of 16S ribosomal RNA	rps17p	-	-	ko:K02961	ko03010,map03010	M00178,M00179	-	-	br01610,ko00000,ko00001,ko00002,ko03011	-	-	-	Ribosomal_S17
NODE_73_length_64937_cov_1404.822555_13	243232.MJ_0464	1.27E-08	54.7	COG1588@1|root,arCOG00784@2157|Archaea,2Y0EN@28890|Euryarchaeota,23R70@183939|Methanococci	183939|Methanococci	J	Part of ribonuclease P, a protein complex that generates mature tRNA molecules by cleaving their 5'-ends	rnp1	GO:0000172,GO:0003674,GO:0003676,GO:0003723,GO:0005488,GO:0005575,GO:0005732,GO:0006139,GO:0006364,GO:0006396,GO:0006725,GO:0006807,GO:0008150,GO:0008152,GO:0009987,GO:0010467,GO:0016070,GO:0016072,GO:0022613,GO:0030677,GO:0032991,GO:0033204,GO:0034470,GO:0034641,GO:0034660,GO:0042254,GO:0043170,GO:0044085,GO:0044237,GO:0044238,GO:0046483,GO:0071704,GO:0071840,GO:0090304,GO:0097159,GO:1901360,GO:…	3.1.26.5	ko:K03538	ko03008,ko03013,map03008,map03013	-	-	-	ko00000,ko00001,ko01000,ko03009,ko03016,ko03029	-	-	-	UPF0086
NODE_73_length_64937_cov_1404.822555_14	406327.Mevan_0717	2.15E-24	96.3	COG0023@1|root,arCOG04223@2157|Archaea,2XXW5@28890|Euryarchaeota,23R03@183939|Methanococci	183939|Methanococci	J	Belongs to the SUI1 family	-	GO:0001731,GO:0002181,GO:0002183,GO:0002188,GO:0002190,GO:0002192,GO:0003674,GO:0003676,GO:0003723,GO:0003729,GO:0003743,GO:0005488,GO:0005575,GO:0005622,GO:0005623,GO:0005737,GO:0006412,GO:0006413,GO:0006518,GO:0006807,GO:0008135,GO:0008150,GO:0008152,GO:0009058,GO:0009059,GO:0009987,GO:0010467,GO:0016043,GO:0019538,GO:0022607,GO:0022613,GO:0022618,GO:0032991,GO:0034622,GO:0034641,GO:0034645,GO:…	-	ko:K03113	ko03013,map03013	-	-	-	ko00000,ko00001,ko03012	-	-	-	SUI1
NODE_73_length_64937_cov_1404.822555_15	304371.MCP_2227	7.04E-12	61.6	COG0255@1|root,arCOG00785@2157|Archaea,2XZUQ@28890|Euryarchaeota,2NA4R@224756|Methanomicrobia	224756|Methanomicrobia	J	Belongs to the universal ribosomal protein uL29 family	rpl29	-	-	ko:K02904	ko03010,map03010	M00178,M00179	-	-	br01610,ko00000,ko00001,ko00002,ko03011	-	-	-	Ribosomal_L29
NODE_73_length_64937_cov_1404.822555_16	1151117.AJLF01000002_gene49	1.07E-43	152	COG0092@1|root,arCOG04097@2157|Archaea,2XTHR@28890|Euryarchaeota,243EH@183968|Thermococci	183968|Thermococci	J	Binds the lower part of the 30S subunit head	rps3	GO:0000702,GO:0002181,GO:0003674,GO:0003676,GO:0003677,GO:0003684,GO:0003735,GO:0003824,GO:0005198,GO:0005488,GO:0005575,GO:0005622,GO:0005623,GO:0005737,GO:0005829,GO:0005840,GO:0006139,GO:0006259,GO:0006281,GO:0006412,GO:0006518,GO:0006725,GO:0006807,GO:0006950,GO:0006974,GO:0008150,GO:0008152,GO:0008534,GO:0009058,GO:0009059,GO:0009987,GO:0010467,GO:0015935,GO:0016787,GO:0016798,GO:0016799,GO:…	-	ko:K02982	ko03010,map03010	M00178,M00179	-	-	br01610,ko00000,ko00001,ko00002,ko03011	-	-	-	KH_2,Ribosomal_S3_C
NODE_73_length_64937_cov_1404.822555_17	579137.Metvu_0227	2.31E-23	97.4	COG0091@1|root,arCOG04098@2157|Archaea,2XWGN@28890|Euryarchaeota,23QU0@183939|Methanococci	183939|Methanococci	J	The globular domain of the protein is located near the polypeptide exit tunnel on the outside of the subunit, while an extended beta-hairpin is found that lines the wall of the exit tunnel in the center of the 70S ribosome	rpl22	-	-	ko:K02890	ko03010,map03010	M00178,M00179	-	-	br01610,ko00000,ko00001,ko00002,ko03011	-	-	-	Ribosomal_L22
NODE_73_length_64937_cov_1404.822555_18	543526.Htur_2222	1.27E-29	111	COG0185@1|root,arCOG04099@2157|Archaea,2XWI9@28890|Euryarchaeota,23V5E@183963|Halobacteria	183963|Halobacteria	J	Protein S19 forms a complex with S13 that binds strongly to the 16S ribosomal RNA	rps19p	-	-	ko:K02965	ko03010,map03010	M00178,M00179	-	-	br01610,ko00000,ko00001,ko00002,ko03011	-	-	-	Ribosomal_S19
NODE_73_length_64937_cov_1404.822555_19	1056495.Calag_0859	5.68E-50	170	COG0090@1|root,arCOG04067@2157|Archaea,2XPW8@28889|Crenarchaeota	28889|Crenarchaeota	J	One of the primary rRNA binding proteins. Required for association of the 30S and 50S subunits to form the 70S ribosome, for tRNA binding and peptide bond formation. It has been suggested to have peptidyltransferase activity	rpl2	GO:0002181,GO:0003674,GO:0003676,GO:0003723,GO:0003735,GO:0005198,GO:0005488,GO:0005575,GO:0005622,GO:0005623,GO:0005737,GO:0005829,GO:0005840,GO:0006412,GO:0006518,GO:0006807,GO:0008150,GO:0008152,GO:0009058,GO:0009059,GO:0009987,GO:0010467,GO:0015934,GO:0019538,GO:0022625,GO:0022626,GO:0032991,GO:0034641,GO:0034645,GO:0043043,GO:0043170,GO:0043226,GO:0043228,GO:0043229,GO:0043232,GO:0043603,GO:…	-	ko:K02886	ko03010,map03010	M00178,M00179	-	-	br01610,ko00000,ko00001,ko00002,ko03011	-	-	-	Ribosomal_L2,Ribosomal_L2_C
NODE_73_length_64937_cov_1404.822555_20	667014.Thein_1465	2.46E-05	46.2	COG0089@1|root,COG0089@2|Bacteria,2GHYR@200940|Thermodesulfobacteria	200940|Thermodesulfobacteria	J	One of the early assembly proteins it binds 23S rRNA. One of the proteins that surrounds the polypeptide exit tunnel on the outside of the ribosome. Forms the main docking site for trigger factor binding to the ribosome	rplW	-	-	ko:K02892	ko03010,map03010	M00178,M00179	-	-	br01610,ko00000,ko00001,ko00002,ko03011	-	-	-	Ribosomal_L23
NODE_73_length_64937_cov_1404.822555_21	374847.Kcr_1488	7.63E-21	95.1	COG0469@1|root,arCOG04071@2157|Archaea	2157|Archaea	J	Forms part of the polypeptide exit tunnel	rpl4	GO:0002181,GO:0003674,GO:0003676,GO:0003723,GO:0003735,GO:0005198,GO:0005488,GO:0005575,GO:0005622,GO:0005623,GO:0005737,GO:0005829,GO:0005840,GO:0006412,GO:0006518,GO:0006807,GO:0008150,GO:0008152,GO:0009058,GO:0009059,GO:0009987,GO:0010467,GO:0015934,GO:0019538,GO:0022625,GO:0022626,GO:0032991,GO:0034641,GO:0034645,GO:0043043,GO:0043170,GO:0043226,GO:0043228,GO:0043229,GO:0043232,GO:0043603,GO:…	-	ko:K02930	ko03010,map03010	M00177,M00179	-	-	br01610,ko00000,ko00001,ko00002,ko03011	-	-	-	Ribosomal_L4
NODE_73_length_64937_cov_1404.822555_22	391623.TERMP_00091	8.44E-68	223	COG0087@1|root,arCOG04070@2157|Archaea,2XT9B@28890|Euryarchaeota,2430N@183968|Thermococci	183968|Thermococci	J	One of the primary rRNA binding proteins, it binds directly near the 3'-end of the 23S rRNA, where it nucleates assembly of the 50S subunit	rpl3	GO:0000027,GO:0003674,GO:0003676,GO:0003723,GO:0003735,GO:0005198,GO:0005488,GO:0005575,GO:0005622,GO:0005623,GO:0005737,GO:0005829,GO:0005840,GO:0006412,GO:0006518,GO:0006807,GO:0006996,GO:0008150,GO:0008152,GO:0009058,GO:0009059,GO:0009987,GO:0010467,GO:0015934,GO:0016043,GO:0019538,GO:0022607,GO:0022613,GO:0022618,GO:0022625,GO:0022626,GO:0032991,GO:0034622,GO:0034641,GO:0034645,GO:0042254,GO:…	-	ko:K02906	ko03010,map03010	M00178,M00179	-	-	br01610,ko00000,ko00001,ko00002,ko03011	-	-	-	Ribosomal_L3
NODE_73_length_64937_cov_1404.822555_23	1123386.AUIW01000015_gene554	4.84E-14	78.6	COG0484@1|root,COG0484@2|Bacteria,1WI37@1297|Deinococcus-Thermus	1297|Deinococcus-Thermus	O	ATP binding to DnaK triggers the release of the substrate protein, thus completing the reaction cycle. Several rounds of ATP-dependent interactions between DnaJ, DnaK and GrpE are required for fully efficient folding. Also involved, together with DnaK and GrpE, in the DNA replication of plasmids through activation of initiation proteins	dnaJ	-	-	ko:K03686	-	-	-	-	ko00000,ko03029,ko03110	-	-	-	DnaJ,DnaJ_C,DnaJ_CXXCXGXG
NODE_73_length_64937_cov_1404.822555_25	1094980.Mpsy_2091	1.82E-50	179	COG4012@1|root,arCOG04365@2157|Archaea,2XUWU@28890|Euryarchaeota,2N9HK@224756|Methanomicrobia	224756|Methanomicrobia	S	Putative pyruvate format-lyase activating enzyme (DUF1786)	-	-	-	-	-	-	-	-	-	-	-	-	DUF1786
NODE_73_length_64937_cov_1404.822555_26	264732.Moth_1102	1.69E-39	145	COG0368@1|root,COG0368@2|Bacteria,1V1QB@1239|Firmicutes,24I0D@186801|Clostridia,42G37@68295|Thermoanaerobacterales	186801|Clostridia	H	Joins adenosylcobinamide-GDP and alpha-ribazole to generate adenosylcobalamin (Ado-cobalamin). Also synthesizes adenosylcobalamin 5'-phosphate from adenosylcobinamide-GDP and alpha-ribazole 5'-phosphate	cobS	-	2.7.8.26	ko:K02233	ko00860,ko01100,map00860,map01100	M00122	R05223,R11174	RC00002,RC00078	ko00000,ko00001,ko00002,ko01000	-	-	-	CobS
NODE_73_length_64937_cov_1404.822555_27	1132509.C447_01160	5.54E-65	214	COG0123@1|root,arCOG00324@2157|Archaea,2XT0B@28890|Euryarchaeota,23S80@183963|Halobacteria	183963|Halobacteria	BQ	COG0123 Deacetylases, including yeast histone deacetylase and acetoin utilization protein	hda1	-	-	-	-	-	-	-	-	-	-	-	Hist_deacetyl
NODE_73_length_64937_cov_1404.822555_28	335541.Swol_0780	1.14E-06	55.5	COG0235@1|root,COG0235@2|Bacteria,1TPDV@1239|Firmicutes,248KI@186801|Clostridia,42JXV@68298|Syntrophomonadaceae	186801|Clostridia	G	PFAM class II aldolase adducin family protein	-	-	4.1.2.17	ko:K01628	ko00051,ko01120,map00051,map01120	-	R02262	RC00603,RC00604	ko00000,ko00001,ko01000	-	-	-	Aldolase_II
NODE_73_length_64937_cov_1404.822555_29	673860.AciM339_1573	2.55E-132	388	COG0182@1|root,arCOG01123@2157|Archaea,2Y86P@28890|Euryarchaeota,3F36H@33867|unclassified Euryarchaeota	28890|Euryarchaeota	J	Catalyzes the interconversion of methylthioribose-1- phosphate (MTR-1-P) into methylthioribulose-1-phosphate (MTRu-1- P)	-	GO:0000096,GO:0000097,GO:0003674,GO:0003824,GO:0006082,GO:0006520,GO:0006555,GO:0006790,GO:0006807,GO:0008150,GO:0008152,GO:0008652,GO:0009058,GO:0009066,GO:0009067,GO:0009086,GO:0009987,GO:0016053,GO:0016853,GO:0016860,GO:0016861,GO:0017144,GO:0019509,GO:0019752,GO:0043094,GO:0043102,GO:0043436,GO:0044237,GO:0044238,GO:0044249,GO:0044272,GO:0044281,GO:0044283,GO:0046394,GO:0046523,GO:0071265,GO:…	5.3.1.23	ko:K03239,ko:K08963	ko00270,ko01100,ko03013,map00270,map01100,map03013	M00034	R04420	RC01151	ko00000,ko00001,ko00002,ko01000,ko03012	-	-	-	IF-2B
NODE_73_length_64937_cov_1404.822555_30	589924.Ferp_2125	5.41E-52	170	COG0066@1|root,arCOG02230@2157|Archaea,2XTXJ@28890|Euryarchaeota,2465I@183980|Archaeoglobi	183980|Archaeoglobi	E	Catalyzes the isomerization between 2-isopropylmalate and 3-isopropylmalate, via the formation of 2-isopropylmaleate	-	-	4.2.1.33,4.2.1.35	ko:K01704	ko00290,ko00660,ko01100,ko01110,ko01210,ko01230,map00290,map00660,map01100,map01110,map01210,map01230	M00432,M00535	R03896,R03898,R03968,R04001,R10170	RC00976,RC00977,RC01041,RC01046,RC03072	br01601,ko00000,ko00001,ko00002,ko01000	-	-	-	Aconitase_C
NODE_73_length_64937_cov_1404.822555_31	419665.Maeo_0458	5.07E-44	155	COG1634@1|root,arCOG04303@2157|Archaea,2XT8R@28890|Euryarchaeota,23Q52@183939|Methanococci	183939|Methanococci	H	Catalyzes the transfer of diphosphate from ATP to 6- hydroxymethyl-7,8-dihydropterin (6-HMD), leading to 6- hydroxymethyl-7,8-dihydropterin diphosphate (6-HMDP)	mptE	-	2.7.6.3	ko:K07142	ko00790,map00790	-	R03503	RC00002,RC00017	ko00000,ko00001,ko01000	-	-	-	MAF_flag10
NODE_73_length_64937_cov_1404.822555_32	1151292.QEW_4084	6.66E-115	342	COG3958@1|root,COG3958@2|Bacteria,1V0K5@1239|Firmicutes,24914@186801|Clostridia,25QQ5@186804|Peptostreptococcaceae	186801|Clostridia	G	Transketolase	-	-	2.2.1.1	ko:K00615	ko00030,ko00710,ko01051,ko01100,ko01110,ko01120,ko01130,ko01200,ko01230,map00030,map00710,map01051,map01100,map01110,map01120,map01130,map01200,map01230	M00004,M00007,M00165,M00167	R01067,R01641,R01830,R06590	RC00032,RC00226,RC00571,RC01560	ko00000,ko00001,ko00002,ko01000	-	-	-	Transket_pyr,Transketolase_C
NODE_73_length_64937_cov_1404.822555_33	1410626.JHXB01000002_gene680	1.10E-49	169	COG0036@1|root,COG0036@2|Bacteria,1TQK8@1239|Firmicutes,248AR@186801|Clostridia,27M6K@186928|unclassified Lachnospiraceae	186801|Clostridia	G	Ribulose-phosphate 3 epimerase family	rpe	-	5.1.3.1	ko:K01783	ko00030,ko00040,ko00710,ko01100,ko01110,ko01120,ko01130,ko01200,ko01230,map00030,map00040,map00710,map01100,map01110,map01120,map01130,map01200,map01230	M00004,M00007	R01529	RC00540	ko00000,ko00001,ko00002,ko01000	-	-	-	Ribul_P_3_epim
NODE_73_length_64937_cov_1404.822555_34	673860.AciM339_0456	5.16E-07	56.2	COG2140@1|root,arCOG02602@2157|Archaea,2XXE1@28890|Euryarchaeota,3F30A@33867|unclassified Euryarchaeota	28890|Euryarchaeota	G	Glucose-6-phosphate isomerase (GPI)	pgiA	GO:0005575,GO:0005622,GO:0005623,GO:0005737,GO:0044424,GO:0044464	5.3.1.9	ko:K06859	ko00010,ko00030,ko00500,ko00520,ko01100,ko01110,ko01120,ko01130,ko01200,map00010,map00030,map00500,map00520,map01100,map01110,map01120,map01130,map01200	M00001,M00004,M00114	R02739,R02740,R03321	RC00376,RC00563	ko00000,ko00001,ko00002,ko01000	-	-	-	GPI
NODE_73_length_64937_cov_1404.822555_35	523845.AQXV01000037_gene880	1.38E-66	231	COG0294@1|root,arCOG01978@2157|Archaea,2XTEW@28890|Euryarchaeota,23QAC@183939|Methanococci	183939|Methanococci	H	PFAM dihydropteroate synthase, DHPS	-	-	-	-	-	-	-	-	-	-	-	-	DUF4346,Pterin_bind
NODE_73_length_64937_cov_1404.822555_37	426368.MmarC7_0534	1.46E-34	127	COG0197@1|root,arCOG04113@2157|Archaea,2XTHT@28890|Euryarchaeota,23QNQ@183939|Methanococci	183939|Methanococci	J	Belongs to the universal ribosomal protein uL16 family	rpl10e	GO:0000027,GO:0003674,GO:0003676,GO:0003723,GO:0003735,GO:0005198,GO:0005488,GO:0005575,GO:0005622,GO:0005623,GO:0005737,GO:0005829,GO:0005840,GO:0006412,GO:0006518,GO:0006807,GO:0006996,GO:0008150,GO:0008152,GO:0009058,GO:0009059,GO:0009987,GO:0010467,GO:0015934,GO:0016043,GO:0019538,GO:0022607,GO:0022613,GO:0022618,GO:0022625,GO:0022626,GO:0032991,GO:0034622,GO:0034641,GO:0034645,GO:0042254,GO:…	-	ko:K02866	ko03010,map03010	M00177,M00179	-	-	br01610,ko00000,ko00001,ko00002,ko03011	-	-	-	Ribosomal_L16
NODE_73_length_64937_cov_1404.822555_38	1321815.HMPREF9193_00573	0.000175	43.9	COG1487@1|root,COG1487@2|Bacteria,2J7TE@203691|Spirochaetes	203691|Spirochaetes	S	PIN domain	-	-	-	ko:K18828	-	-	-	-	ko00000,ko01000,ko02048,ko03016	-	-	-	PIN
NODE_73_length_64937_cov_1404.822555_39	742741.HMPREF9475_00130	4.02E-36	142	COG1454@1|root,COG1454@2|Bacteria,1TPB4@1239|Firmicutes,247IQ@186801|Clostridia,21YS8@1506553|Lachnoclostridium	186801|Clostridia	C	Iron-containing alcohol dehydrogenase	-	-	-	-	-	-	-	-	-	-	-	-	Fe-ADH
NODE_73_length_64937_cov_1404.822555_40	344747.PM8797T_24206	2.26E-100	304	COG2037@1|root,COG2037@2|Bacteria,2IX8D@203682|Planctomycetes	203682|Planctomycetes	H	Catalyzes the transfer of a formyl group from 5-formyl tetrahydromethanopterin (5-formyl-H(4)MPT) to methanofuran (MFR) so as to produce formylmethanofuran (formyl-MFR) and tetrahydromethanopterin (H(4)MPT)	ffsA	-	2.3.1.101	ko:K00672	ko00680,ko01100,ko01120,ko01200,map00680,map01100,map01120,map01200	M00567	R03390	RC00197,RC00870,RC02881	ko00000,ko00001,ko00002,ko01000	-	-	-	FTR,FTR_C
NODE_73_length_64937_cov_1404.822555_41	1123371.ATXH01000018_gene1372	9.00E-179	511	COG0112@1|root,COG0112@2|Bacteria,2GGRD@200940|Thermodesulfobacteria	200940|Thermodesulfobacteria	E	Catalyzes the reversible interconversion of serine and glycine with tetrahydrofolate (THF) serving as the one-carbon carrier. This reaction serves as the major source of one-carbon groups required for the biosynthesis of purines, thymidylate, methionine, and other important biomolecules. Also exhibits THF- independent aldolase activity toward beta-hydroxyamino acids, producing glycine and aldehyd…	glyA	-	2.1.2.1	ko:K00600	ko00260,ko00460,ko00630,ko00670,ko00680,ko01100,ko01110,ko01120,ko01130,ko01200,ko01230,ko01523,map00260,map00460,map00630,map00670,map00680,map01100,map01110,map01120,map01130,map01200,map01230,map01523	M00140,M00141,M00346,M00532	R00945,R09099	RC00022,RC00112,RC01583,RC02958	ko00000,ko00001,ko00002,ko01000	-	-	-	SHMT
NODE_73_length_64937_cov_1404.822555_42	909663.KI867150_gene1672	3.18E-70	226	COG0003@1|root,COG0003@2|Bacteria,1MUTX@1224|Proteobacteria,42V9Y@68525|delta/epsilon subdivisions,2WND5@28221|Deltaproteobacteria,2MS8W@213462|Syntrophobacterales	28221|Deltaproteobacteria	D	Anion-transporting ATPase	arsA	-	3.6.3.16	ko:K01551	-	-	-	-	ko00000,ko01000,ko02000	3.A.19.1,3.A.21.1,3.A.4.1	-	-	ArsA_ATPase
NODE_73_length_64937_cov_1404.822555_43	644281.MFS40622_1189	2.74E-136	405	COG0151@1|root,arCOG04415@2157|Archaea,2XTRV@28890|Euryarchaeota,23Q0W@183939|Methanococci	183939|Methanococci	F	Glycinamide ribonucleotide synthetase	purD	-	6.3.4.13	ko:K01945	ko00230,ko01100,ko01110,ko01130,map00230,map01100,map01110,map01130	M00048	R04144	RC00090,RC00166	ko00000,ko00001,ko00002,ko01000	-	-	-	GARS_A,GARS_C,GARS_N
NODE_73_length_64937_cov_1404.822555_44	579137.Metvu_1652	6.08E-136	407	COG0064@1|root,arCOG01718@2157|Archaea,2XSV3@28890|Euryarchaeota,23QJM@183939|Methanococci	183939|Methanococci	J	Allows the formation of correctly charged Asn-tRNA(Asn) or Gln-tRNA(Gln) through the transamidation of misacylated Asp- tRNA(Asn) or Glu-tRNA(Gln) in organisms which lack either or both of asparaginyl-tRNA or glutaminyl-tRNA synthetases. The reaction takes place in the presence of glutamine and ATP through an activated phospho-Asp-tRNA(Asn) or phospho-Glu-tRNA(Gln)	gatB	GO:0003674,GO:0003824,GO:0006082,GO:0006139,GO:0006399,GO:0006520,GO:0006725,GO:0006807,GO:0008150,GO:0008152,GO:0009987,GO:0016070,GO:0016874,GO:0016879,GO:0016884,GO:0019752,GO:0034641,GO:0034660,GO:0043038,GO:0043039,GO:0043170,GO:0043436,GO:0044237,GO:0044238,GO:0044281,GO:0046483,GO:0050567,GO:0070681,GO:0071704,GO:0090304,GO:0140098,GO:0140101,GO:1901360,GO:1901564	6.3.5.6,6.3.5.7	ko:K02434	ko00970,ko01100,map00970,map01100	-	R03905,R04212	RC00010	ko00000,ko00001,ko01000,ko03029	-	-	-	GatB_N,GatB_Yqey
NODE_73_length_64937_cov_1404.822555_45	572546.Arcpr_1735	1.90E-44	160	COG0244@1|root,arCOG04288@2157|Archaea,2XU7C@28890|Euryarchaeota,245X9@183980|Archaeoglobi	183980|Archaeoglobi	J	Forms part of the ribosomal stalk, playing a central role in the interaction of the ribosome with GTP-bound translation factors	rpl10	-	-	ko:K02864	ko03010,map03010	M00178,M00179	-	-	br01610,ko00000,ko00001,ko00002,ko03011	-	-	-	Ribosomal_L10
NODE_73_length_64937_cov_1404.822555_46	1365176.N186_01960	2.90E-43	152	COG0081@1|root,arCOG04289@2157|Archaea,2XQ8W@28889|Crenarchaeota	28889|Crenarchaeota	J	Binds directly to 23S rRNA. Probably involved in E site tRNA release	rpl1	GO:0000470,GO:0003674,GO:0003676,GO:0003723,GO:0005488,GO:0005575,GO:0005622,GO:0005623,GO:0005737,GO:0005829,GO:0005840,GO:0006139,GO:0006364,GO:0006396,GO:0006412,GO:0006518,GO:0006725,GO:0006807,GO:0008150,GO:0008152,GO:0009058,GO:0009059,GO:0009987,GO:0010467,GO:0015934,GO:0016070,GO:0016072,GO:0019538,GO:0022613,GO:0022625,GO:0022626,GO:0032991,GO:0034470,GO:0034641,GO:0034645,GO:0034660,GO:…	-	ko:K02863	ko03010,map03010	M00178,M00179	-	-	br01610,ko00000,ko00001,ko00002,ko03011	-	-	-	Ribosomal_L1
NODE_73_length_64937_cov_1404.822555_50	1196083.SALWKB12_0807	9.59E-40	157	COG0168@1|root,COG0168@2|Bacteria,1MUIJ@1224|Proteobacteria,2VH82@28216|Betaproteobacteria,2KPF3@206351|Neisseriales	206351|Neisseriales	P	Low-affinity potassium transport system. Interacts with Trk system potassium uptake protein TrkA	-	-	-	ko:K03498	-	-	-	-	ko00000,ko02000	2.A.38.1,2.A.38.4	-	-	TrkH
NODE_73_length_64937_cov_1404.822555_52	406327.Mevan_1412	7.18E-117	346	COG0470@1|root,arCOG00469@2157|Archaea,2XTC8@28890|Euryarchaeota,23Q6E@183939|Methanococci	183939|Methanococci	L	Part of the RFC clamp loader complex which loads the PCNA sliding clamp onto DNA	rfcS	GO:0005575,GO:0005622,GO:0005623,GO:0005657,GO:0005663,GO:0005694,GO:0006139,GO:0006259,GO:0006260,GO:0006261,GO:0006281,GO:0006725,GO:0006807,GO:0006950,GO:0006974,GO:0008150,GO:0008152,GO:0009058,GO:0009059,GO:0009987,GO:0032991,GO:0033554,GO:0034641,GO:0034645,GO:0043170,GO:0043226,GO:0043228,GO:0043229,GO:0043232,GO:0044237,GO:0044238,GO:0044249,GO:0044260,GO:0044422,GO:0044424,GO:0044427,GO:…	-	ko:K04801	ko03030,map03030	-	-	-	ko00000,ko00001,ko03032	-	-	-	AAA,DNA_pol3_delta2,HTH_3,Intein_splicing,LAGLIDADG_3,Rad17,Rep_fac_C,RuvB_N
NODE_73_length_64937_cov_1404.822555_53	224325.AF_0390	1.83E-105	321	COG1060@1|root,arCOG00656@2157|Archaea,2XU6S@28890|Euryarchaeota,245NG@183980|Archaeoglobi	183980|Archaeoglobi	C	Radical SAM enzyme that catalyzes the cyclization of dehypoxanthine futalosine (DHFL) into cyclic dehypoxanthine futalosine (CDHFL), a step in the biosynthesis of menaquinone (MK, vitamin K2)	mqnC	-	1.21.98.1	ko:K11784	ko00130,ko01110,map00130,map01110	-	R08588	RC02329	ko00000,ko00001,ko01000	-	-	-	Radical_SAM
NODE_73_length_64937_cov_1404.822555_55	693661.Arcve_0115	2.76E-116	348	COG1060@1|root,arCOG00656@2157|Archaea,2XW63@28890|Euryarchaeota,245NA@183980|Archaeoglobi	183980|Archaeoglobi	H	Radical SAM domain protein	-	-	2.5.1.120	ko:K18285	ko00130,ko01110,map00130,map01110	-	R10667	RC00021,RC03234	ko00000,ko00001,ko01000	-	-	-	Radical_SAM
NODE_73_length_64937_cov_1404.822555_56	523850.TON_0529	2.19E-239	692	COG0466@1|root,arCOG02160@2157|Archaea,2XTT0@28890|Euryarchaeota,245CQ@183968|Thermococci	183968|Thermococci	O	Belongs to the peptidase S16 family	-	-	3.4.21.53	ko:K04076	-	-	-	-	ko00000,ko01000,ko01002	-	-	-	AAA_32,Lon_C,Mg_chelatase
NODE_73_length_64937_cov_1404.822555_57	693661.Arcve_1203	7.98E-179	511	COG1257@1|root,arCOG04260@2157|Archaea,2XTV9@28890|Euryarchaeota,245ZK@183980|Archaeoglobi	183980|Archaeoglobi	I	Hydroxymethylglutaryl-CoA reductase, degradative	-	-	1.1.1.88	ko:K00054	ko00900,ko01110,ko01130,map00900,map01110,map01130	-	R02081	RC00004,RC00644	ko00000,ko00001,ko01000	-	-	-	HMG-CoA_red
NODE_73_length_64937_cov_1404.822555_58	351160.RCIX1263	7.74E-172	523	COG1111@1|root,arCOG00872@2157|Archaea,2XTBV@28890|Euryarchaeota,2N9AX@224756|Methanomicrobia	224756|Methanomicrobia	L	DEAD DEAH box helicase domain protein	-	-	-	ko:K10896	ko03460,map03460	M00413	-	-	ko00000,ko00001,ko00002,ko03400	-	-	-	DEAD,ERCC4,HHH_2,HHH_5,Helicase_C
NODE_73_length_64937_cov_1404.822555_59	397948.Cmaq_0488	1.70E-42	154	COG0462@1|root,arCOG00067@2157|Archaea,2XQE3@28889|Crenarchaeota	28889|Crenarchaeota	F	Involved in the biosynthesis of the central metabolite phospho-alpha-D-ribosyl-1-pyrophosphate (PRPP) via the transfer of pyrophosphoryl group from ATP to 1-hydroxyl of ribose-5-phosphate (Rib-5-P)	prs	-	2.7.6.1	ko:K00948	ko00030,ko00230,ko01100,ko01110,ko01120,ko01130,ko01200,ko01230,map00030,map00230,map01100,map01110,map01120,map01130,map01200,map01230	M00005	R01049	RC00002,RC00078	ko00000,ko00001,ko00002,ko01000	-	-	-	Pribosyltran,Pribosyltran_N
NODE_73_length_64937_cov_1404.822555_61	589924.Ferp_1276	1.74E-41	142	COG0184@1|root,arCOG04185@2157|Archaea,2XWKV@28890|Euryarchaeota,246WB@183980|Archaeoglobi	183980|Archaeoglobi	J	ribosomal protein	rps15	-	-	ko:K02956	ko03010,map03010	M00178,M00179	-	-	br01610,ko00000,ko00001,ko00002,ko03011	-	-	-	Ribosomal_S13_N,Ribosomal_S15
NODE_73_length_64937_cov_1404.822555_62	868131.MSWAN_1434	1.62E-27	105	COG0088@1|root,arCOG04243@2157|Archaea,2XWK0@28890|Euryarchaeota,23PIA@183925|Methanobacteria	183925|Methanobacteria	J	Belongs to the universal ribosomal protein uS9 family	rps9	-	-	ko:K02996	ko03010,map03010	M00178,M00179	-	-	br01610,ko00000,ko00001,ko00002,ko03011	-	-	-	Ribosomal_S9
NODE_73_length_64937_cov_1404.822555_63	1042877.GQS_04695	1.87E-31	117	COG0102@1|root,arCOG04242@2157|Archaea,2XWN6@28890|Euryarchaeota,243ZW@183968|Thermococci	183968|Thermococci	J	This protein is one of the early assembly proteins of the 50S ribosomal subunit, although it is not seen to bind rRNA by itself. It is important during the early stages of 50S assembly	rpl13	GO:0003674,GO:0003676,GO:0003723,GO:0003729,GO:0003735,GO:0005198,GO:0005488,GO:0005575,GO:0005622,GO:0005623,GO:0005737,GO:0005829,GO:0005840,GO:0006412,GO:0006518,GO:0006807,GO:0008150,GO:0008152,GO:0009058,GO:0009059,GO:0009987,GO:0010467,GO:0015934,GO:0019538,GO:0022625,GO:0022626,GO:0032991,GO:0034641,GO:0034645,GO:0043043,GO:0043170,GO:0043226,GO:0043228,GO:0043229,GO:0043232,GO:0043603,GO:…	-	ko:K02871	ko03010,map03010	M00178,M00179	-	-	br01610,ko00000,ko00001,ko00002,ko03011	-	-	-	Ribosomal_L13
NODE_73_length_64937_cov_1404.822555_64	523845.AQXV01000053_gene704	1.06E-24	97.8	COG1727@1|root,arCOG00780@2157|Archaea,2XZ6R@28890|Euryarchaeota,23R25@183939|Methanococci	183939|Methanococci	J	Belongs to the eukaryotic ribosomal protein eL18 family	rpl18e	-	-	ko:K02883	ko03010,map03010	M00177,M00179	-	-	br01610,ko00000,ko00001,ko00002,ko03011	-	-	-	Ribosomal_L18
NODE_73_length_64937_cov_1404.822555_65	419665.Maeo_1098	2.00E-28	112	COG0202@1|root,arCOG04241@2157|Archaea,2XTQB@28890|Euryarchaeota,23QJ9@183939|Methanococci	183939|Methanococci	K	SMART RNA polymerase, RpoA D Rpb3-type	rpoD	GO:0000428,GO:0005575,GO:0005622,GO:0005623,GO:0030880,GO:0032991,GO:0044424,GO:0044464,GO:0061695,GO:1902494,GO:1990234	2.7.7.6	ko:K03047	ko00230,ko00240,ko01100,ko03020,map00230,map00240,map01100,map03020	M00184	R00435,R00441,R00442,R00443	RC02795	br01611,ko00000,ko00001,ko00002,ko01000,ko03021	-	-	-	RNA_pol_A_bac,RNA_pol_L
NODE_73_length_64937_cov_1404.822555_66	7918.ENSLOCP00000017885	2.59E-10	63.2	COG0100@1|root,KOG0408@2759|Eukaryota,3A0A4@33154|Opisthokonta,3BPCP@33208|Metazoa,3D14Y@33213|Bilateria,48A7I@7711|Chordata,492Q0@7742|Vertebrata,4A370@7898|Actinopterygii	33208|Metazoa	J	ribosomal protein S11	MRPS11	GO:0000028,GO:0000313,GO:0000314,GO:0000462,GO:0003674,GO:0003676,GO:0003723,GO:0003729,GO:0003735,GO:0005198,GO:0005488,GO:0005575,GO:0005622,GO:0005623,GO:0005737,GO:0005739,GO:0005740,GO:0005743,GO:0005759,GO:0005761,GO:0005763,GO:0005840,GO:0006139,GO:0006364,GO:0006396,GO:0006412,GO:0006414,GO:0006415,GO:0006518,GO:0006725,GO:0006807,GO:0006950,GO:0006974,GO:0006996,GO:0008150,GO:0008152,GO:…	-	ko:K02948	ko03010,map03010	M00178,M00179	-	-	br01610,ko00000,ko00001,ko00002,ko03011	-	-	-	Ribosomal_S11
NODE_73_length_64937_cov_1404.822555_68	243232.MJ_0190	5.60E-31	119	COG0522@1|root,arCOG04239@2157|Archaea,2XXYX@28890|Euryarchaeota,23QG3@183939|Methanococci	183939|Methanococci	J	One of the primary rRNA binding proteins, it binds directly to 16S rRNA where it nucleates assembly of the body of the 30S subunit	rps4	GO:0003674,GO:0003676,GO:0003723,GO:0003735,GO:0005198,GO:0005488,GO:0005575,GO:0005622,GO:0005623,GO:0005737,GO:0005840,GO:0006417,GO:0006450,GO:0008150,GO:0009889,GO:0009891,GO:0009893,GO:0010468,GO:0010556,GO:0010557,GO:0010604,GO:0010608,GO:0010628,GO:0015935,GO:0019222,GO:0019843,GO:0031323,GO:0031325,GO:0031326,GO:0031328,GO:0032268,GO:0032270,GO:0032991,GO:0034248,GO:0034250,GO:0043226,GO:…	-	ko:K02986	ko03010,map03010	M00178,M00179	-	-	br01610,ko00000,ko00001,ko00002,ko03011	-	-	-	S4
NODE_73_length_64937_cov_1404.822555_69	368408.Tpen_0259	1.48E-32	123	COG0099@1|root,arCOG01722@2157|Archaea,2XQBF@28889|Crenarchaeota	28889|Crenarchaeota	J	Located at the top of the head of the 30S subunit, it contacts several helices of the 16S rRNA. In the 70S ribosome it contacts the 23S rRNA (bridge B1a) and protein L5 of the 50S subunit (bridge B1b), connecting the 2 subunits	rps13	GO:0003674,GO:0003735,GO:0005198,GO:0005575,GO:0005622,GO:0005623,GO:0005737,GO:0005829,GO:0005840,GO:0006412,GO:0006518,GO:0006807,GO:0008150,GO:0008152,GO:0009058,GO:0009059,GO:0009987,GO:0010467,GO:0015935,GO:0019538,GO:0022613,GO:0032991,GO:0034641,GO:0034645,GO:0042254,GO:0043043,GO:0043170,GO:0043226,GO:0043228,GO:0043229,GO:0043232,GO:0043603,GO:0043604,GO:0044085,GO:0044237,GO:0044238,GO:…	-	ko:K02952	ko03010,map03010	M00178,M00179	-	-	br01610,ko00000,ko00001,ko00002,ko03011	-	-	-	Ribosomal_S13
NODE_73_length_64937_cov_1404.822555_71	331104.BLBBGE_506	0.000107	50.8	COG0566@1|root,COG0566@2|Bacteria,4NEFJ@976|Bacteroidetes,1HXZW@117743|Flavobacteriia,3IV64@39782|Blattabacteriaceae	976|Bacteroidetes	H	SpoU rRNA Methylase family	spoU	-	-	ko:K03437	-	-	-	-	ko00000,ko03016	-	-	-	SpoU_methylase,SpoU_sub_bind
NODE_73_length_64937_cov_1404.822555_72	1333523.L593_02935	2.26E-19	81.6	COG1997@1|root,arCOG04208@2157|Archaea,2XYWD@28890|Euryarchaeota,23WZU@183963|Halobacteria	183963|Halobacteria	J	binds to the 23S rRNA	rpl37ae	-	-	ko:K02921	ko03010,map03010	M00177,M00179	-	-	br01610,ko00000,ko00001,ko00002,ko03011	-	-	-	Ribosomal_L37ae
NODE_73_length_64937_cov_1404.822555_74	1121396.KB893079_gene848	1.04E-41	147	COG0125@1|root,COG0125@2|Bacteria,1MV9C@1224|Proteobacteria,42RK3@68525|delta/epsilon subdivisions,2WN3N@28221|Deltaproteobacteria,2MPYK@213118|Desulfobacterales	28221|Deltaproteobacteria	F	Deoxynucleoside kinase	tmk	-	2.7.4.9	ko:K00943	ko00240,ko01100,map00240,map01100	M00053	R02094,R02098	RC00002	ko00000,ko00001,ko00002,ko01000	-	-	-	Thymidylate_kin
NODE_73_length_64937_cov_1404.822555_75	1122218.KB893653_gene1493	6.85E-07	61.6	COG0058@1|root,COG0058@2|Bacteria,1MW4J@1224|Proteobacteria,2TRER@28211|Alphaproteobacteria,1JT1D@119045|Methylobacteriaceae	28211|Alphaproteobacteria	G	Phosphorylase is an important allosteric enzyme in carbohydrate metabolism. Enzymes from different sources differ in their regulatory mechanisms and in their natural substrates. However, all known phosphorylases share catalytic and structural properties	glgP	GO:0000272,GO:0003674,GO:0003824,GO:0004645,GO:0005488,GO:0005575,GO:0005622,GO:0005623,GO:0005737,GO:0005975,GO:0005976,GO:0005977,GO:0005980,GO:0006073,GO:0006091,GO:0006112,GO:0008144,GO:0008150,GO:0008152,GO:0008184,GO:0009056,GO:0009057,GO:0009251,GO:0009987,GO:0015980,GO:0016052,GO:0016740,GO:0016757,GO:0016758,GO:0019842,GO:0030170,GO:0036094,GO:0043167,GO:0043168,GO:0043170,GO:0044042,GO:…	2.4.1.1	ko:K00688	ko00500,ko01100,ko01110,ko02026,ko04217,ko04910,ko04922,ko04931,map00500,map01100,map01110,map02026,map04217,map04910,map04922,map04931	-	R02111	-	ko00000,ko00001,ko01000	-	GT35	-	Phosphorylase
NODE_124_length_52045_cov_1449.433583_1	868131.MSWAN_1821	8.38E-136	399	COG1415@1|root,arCOG04253@2157|Archaea,2XU0W@28890|Euryarchaeota,23PHY@183925|Methanobacteria	183925|Methanobacteria	S	Protein of unknown function (DUF763)	-	-	-	ko:K09003	-	-	-	-	ko00000	-	-	-	DUF763
NODE_124_length_52045_cov_1449.433583_4	694440.JOMF01000007_gene895	8.23E-14	82.8	COG3356@1|root,arCOG04351@2157|Archaea,2XVEY@28890|Euryarchaeota,2NAJK@224756|Methanomicrobia	224756|Methanomicrobia	S	Predicted membrane protein (DUF2070)	-	-	-	ko:K08979	-	-	-	-	ko00000	-	-	-	DUF2070
NODE_124_length_52045_cov_1449.433583_5	237368.SCABRO_01872	3.53E-10	64.3	COG1763@1|root,COG1763@2|Bacteria,2J43W@203682|Planctomycetes	203682|Planctomycetes	H	Molybdopterin guanine dinucleotide synthesis protein B	-	-	-	-	-	-	-	-	-	-	-	-	MobB
NODE_124_length_52045_cov_1449.433583_6	267377.MMP1066	6.36E-42	145	COG0315@1|root,arCOG01530@2157|Archaea,2XWHQ@28890|Euryarchaeota,23QT6@183939|Methanococci	183939|Methanococci	H	Catalyzes the conversion of (8S)-3',8-cyclo-7,8- dihydroguanosine 5'-triphosphate to cyclic pyranopterin monophosphate (cPMP)	moaC	-	4.6.1.17	ko:K03637	ko00790,ko01100,ko04122,map00790,map01100,map04122	-	R11372	RC03425	ko00000,ko00001,ko01000	-	-	-	MoaC
NODE_124_length_52045_cov_1449.433583_7	272844.PAB2341	4.03E-196	565	COG0459@1|root,arCOG01257@2157|Archaea,2XUDQ@28890|Euryarchaeota,242UA@183968|Thermococci	183968|Thermococci	O	Belongs to the TCP-1 chaperonin family	ths	GO:0003674,GO:0005488,GO:0005515,GO:0006457,GO:0006458,GO:0008150,GO:0009987,GO:0044183,GO:0051082,GO:0061077	-	ko:K22447	-	-	-	-	ko00000,ko03110	-	-	-	Cpn60_TCP1
NODE_124_length_52045_cov_1449.433583_8	518637.EUBIFOR_00349	1.58E-64	221	COG0422@1|root,COG0422@2|Bacteria,1TNZ3@1239|Firmicutes,3VNUK@526524|Erysipelotrichia	526524|Erysipelotrichia	H	Catalyzes the synthesis of the hydroxymethylpyrimidine phosphate (HMP-P) moiety of thiamine from aminoimidazole ribotide (AIR) in a radical S-adenosyl-L-methionine (SAM)-dependent reaction	thiC	-	-	-	-	-	-	-	-	-	-	-	ThiC_Rad_SAM
NODE_124_length_52045_cov_1449.433583_9	243232.MJ_0325	4.23E-64	211	COG3276@1|root,arCOG01564@2157|Archaea,2XWBV@28890|Euryarchaeota,23QFU@183939|Methanococci	183939|Methanococci	J	PFAM elongation factor Tu, domain 2 protein	-	-	-	-	-	-	-	-	-	-	-	-	GTP_EFTU_D2
NODE_124_length_52045_cov_1449.433583_10	634498.mru_0076	3.12E-08	65.9	arCOG02487@1|root,arCOG02488@1|root,arCOG02487@2157|Archaea,arCOG02488@2157|Archaea,2Y1R0@28890|Euryarchaeota	2157|Archaea	E	Glycoside hydrolase family 28	-	-	-	-	-	-	-	-	-	-	-	-	Big_3_5
NODE_124_length_52045_cov_1449.433583_12	1041930.Mtc_0438	3.78E-10	62	COG2097@1|root,arCOG04473@2157|Archaea,2XYWX@28890|Euryarchaeota,2N9YU@224756|Methanomicrobia	224756|Methanomicrobia	J	Belongs to the eukaryotic ribosomal protein eL31 family	rpl31e	-	-	ko:K02910	ko03010,map03010	M00177,M00179	-	-	br01610,ko00000,ko00001,ko00002,ko03011	-	-	-	Ribosomal_L31e
NODE_124_length_52045_cov_1449.433583_13	523845.AQXV01000040_gene1694	5.33E-32	123	COG1976@1|root,arCOG04176@2157|Archaea,2XU7N@28890|Euryarchaeota,23QQR@183939|Methanococci	183939|Methanococci	J	Binds to the 50S ribosomal subunit and prevents its association with the 30S ribosomal subunit to form the 70S initiation complex	eif6	GO:0000460,GO:0000470,GO:0003674,GO:0005488,GO:0005575,GO:0005622,GO:0005623,GO:0005737,GO:0005829,GO:0006139,GO:0006364,GO:0006396,GO:0006725,GO:0006807,GO:0008150,GO:0008152,GO:0009987,GO:0010467,GO:0016043,GO:0016070,GO:0016072,GO:0022607,GO:0022613,GO:0022618,GO:0030684,GO:0030687,GO:0032991,GO:0034470,GO:0034622,GO:0034641,GO:0034660,GO:0042254,GO:0042273,GO:0043021,GO:0043023,GO:0043170,GO:…	-	ko:K03264	ko03008,map03008	-	-	-	ko00000,ko00001,ko03009,ko03012	-	-	-	eIF-6
NODE_124_length_52045_cov_1449.433583_14	879212.DespoDRAFT_00359	1.80E-107	324	COG0464@1|root,COG0464@2|Bacteria,1MVVP@1224|Proteobacteria,42SMQ@68525|delta/epsilon subdivisions,2WPY8@28221|Deltaproteobacteria,2MMS3@213118|Desulfobacterales	28221|Deltaproteobacteria	O	PFAM ATPase family associated with various cellular activities (AAA)	-	-	-	-	-	-	-	-	-	-	-	-	AAA
NODE_124_length_52045_cov_1449.433583_15	883156.HMPREF9282_00135	1.09E-25	122	COG1404@1|root,COG1404@2|Bacteria,1UGZC@1239|Firmicutes	1239|Firmicutes	O	Subtilase family	-	-	-	-	-	-	-	-	-	-	-	-	Peptidase_S8
NODE_124_length_52045_cov_1449.433583_16	380749.HY04AAS1_1168	5.84E-103	308	COG2107@1|root,COG2107@2|Bacteria,2G4EE@200783|Aquificae	200783|Aquificae	S	Catalyzes the conversion of cyclic dehypoxanthine futalosine (cyclic DHFL) into 1,4-dihydroxy-6-naphthoate, a step in the biosynthesis of menaquinone (MK, vitamin K2)	mqnD	-	-	ko:K11785	ko00130,ko01110,map00130,map01110	-	R08589	RC02330	ko00000,ko00001,ko01000	-	-	-	VitK2_biosynth
NODE_124_length_52045_cov_1449.433583_17	387631.Asulf_01057	3.07E-81	251	COG0327@1|root,arCOG04454@2157|Archaea,2XT5G@28890|Euryarchaeota,246Y5@183980|Archaeoglobi	183980|Archaeoglobi	S	NIF3 (NGG1p interacting factor 3)	-	-	-	-	-	-	-	-	-	-	-	-	NIF3
NODE_124_length_52045_cov_1449.433583_18	864565.HMPREF0379_0182	8.26E-07	53.1	COG0454@1|root,COG0456@2|Bacteria,1VB7X@1239|Firmicutes,252HF@186801|Clostridia	186801|Clostridia	K	Acetyltransferase (GNAT) domain	-	-	-	-	-	-	-	-	-	-	-	-	Acetyltransf_1
NODE_124_length_52045_cov_1449.433583_19	69014.TK2284	3.54E-39	137	COG1051@1|root,arCOG01075@2157|Archaea,2XXS4@28890|Euryarchaeota,243ZH@183968|Thermococci	183968|Thermococci	L	ADP-ribose pyrophosphatase	-	-	3.6.1.55	ko:K03574	-	-	-	-	ko00000,ko01000,ko03400	-	-	-	NUDIX
NODE_124_length_52045_cov_1449.433583_20	604354.TSIB_1415	2.16E-06	52	arCOG05517@1|root,arCOG05517@2157|Archaea,2Y3ZJ@28890|Euryarchaeota,24450@183968|Thermococci	183968|Thermococci	-	-	-	-	-	-	-	-	-	-	-	-	-	-	-
NODE_124_length_52045_cov_1449.433583_21	523845.AQXV01000037_gene873	4.87E-06	48.1	COG5378@1|root,arCOG02121@2157|Archaea,2XWWC@28890|Euryarchaeota	28890|Euryarchaeota	V	PIN domain	-	-	-	-	-	-	-	-	-	-	-	-	PIN_2
NODE_124_length_52045_cov_1449.433583_23	1455608.JDTH01000001_gene2952	2.72E-93	312	COG1204@1|root,arCOG00553@2157|Archaea,2XSV4@28890|Euryarchaeota,23SJ7@183963|Halobacteria	183963|Halobacteria	L	DNA-dependent ATPase and 3'-5' DNA helicase that may be involved in repair of stalled replication forks	hel308	-	-	ko:K03726	-	-	-	-	ko00000,ko01000	-	-	-	DEAD,HHH_5,Helicase_C
NODE_124_length_52045_cov_1449.433583_24	1104324.P186_2243	1.27E-45	171	COG1030@1|root,arCOG01910@2157|Archaea,2XR6Z@28889|Crenarchaeota	28889|Crenarchaeota	O	NfeD-like C-terminal, partner-binding	-	-	-	ko:K07403	-	-	-	-	ko00000	-	-	-	CLP_protease,NfeD,SDH_sah
NODE_124_length_52045_cov_1449.433583_25	1294265.JCM21738_4429	5.65E-56	181	COG0521@1|root,COG0521@2|Bacteria,1V3XM@1239|Firmicutes,4HH5V@91061|Bacilli,1ZFK1@1386|Bacillus	91061|Bacilli	H	May be involved in the biosynthesis of molybdopterin	moaB	-	2.7.7.75	ko:K03638	ko00790,ko01100,map00790,map01100	-	R09726	RC00002	ko00000,ko00001,ko01000	-	-	-	MoCF_biosynth
NODE_124_length_52045_cov_1449.433583_26	481448.Minf_1313	8.13E-14	72.4	COG2062@1|root,COG2062@2|Bacteria,46TAR@74201|Verrucomicrobia,37GVC@326457|unclassified Verrucomicrobia	74201|Verrucomicrobia	T	Phosphoglycerate mutase family	-	-	-	ko:K08296	-	-	-	-	ko00000,ko01000	-	-	-	His_Phos_1
NODE_124_length_52045_cov_1449.433583_27	436308.Nmar_0542	3.13E-63	217	COG0351@1|root,arCOG00020@2157|Archaea,41SA1@651137|Thaumarchaeota	651137|Thaumarchaeota	H	Phosphomethylpyrimidine kinase	-	-	2.5.1.3,2.7.1.49,2.7.4.7	ko:K21219	ko00730,ko01100,map00730,map01100	-	R03223,R03471,R04509,R10712	RC00002,RC00017,RC00224,RC03255,RC03397	ko00000,ko00001,ko01000	-	-	-	Phos_pyr_kin,ThiP_synth
NODE_124_length_52045_cov_1449.433583_28	593117.TGAM_1667	1.18E-48	176	COG0057@1|root,arCOG00493@2157|Archaea,2XT16@28890|Euryarchaeota,242RM@183968|Thermococci	183968|Thermococci	G	Belongs to the glyceraldehyde-3-phosphate dehydrogenase family	gap	-	1.2.1.59	ko:K00150	ko00010,ko00710,ko01100,ko01110,ko01120,ko01130,ko01200,ko01230,map00010,map00710,map01100,map01110,map01120,map01130,map01200,map01230	M00001,M00002,M00003,M00165,M00166	R01061,R01063	RC00149	ko00000,ko00001,ko00002,ko01000	-	-	-	DapB_N,Gp_dh_C
NODE_124_length_52045_cov_1449.433583_29	523845.AQXV01000054_gene1677	2.02E-60	206	COG0402@1|root,arCOG00692@2157|Archaea,2XSYB@28890|Euryarchaeota,23Q43@183939|Methanococci	183939|Methanococci	F	PFAM amidohydrolase	-	-	-	-	-	-	-	-	-	-	-	-	Amidohydro_1
NODE_124_length_52045_cov_1449.433583_31	671143.DAMO_0458	9.08E-188	545	COG1229@1|root,COG1229@2|Bacteria	2|Bacteria	C	Formylmethanofuran dehydrogenase subunit A	fhcA	GO:0003674,GO:0003824,GO:0006730,GO:0008150,GO:0008152,GO:0009987,GO:0016787,GO:0016810,GO:0044237,GO:0044281	1.2.7.12	ko:K00200	ko00680,ko01100,ko01120,ko01130,ko01200,map00680,map01100,map01120,map01130,map01200	M00567	R03015,R08060	RC00197,RC00323	ko00000,ko00001,ko00002,ko01000	-	-	-	Amidohydro_3
NODE_124_length_52045_cov_1449.433583_32	1041930.Mtc_2470	7.59E-144	425	COG1029@1|root,arCOG01499@2157|Archaea,2XTPW@28890|Euryarchaeota,2NACR@224756|Methanomicrobia	224756|Methanomicrobia	C	Formylmethanofuran dehydrogenase, subunit B	fwdB-1	-	1.2.7.12	ko:K00201	ko00680,ko01100,ko01120,ko01200,map00680,map01100,map01120,map01200	M00567	R03015,R08060	RC00197,RC00323	ko00000,ko00001,ko00002,ko01000	-	-	-	Molybdopterin
NODE_124_length_52045_cov_1449.433583_33	1293054.HSACCH_00532	1.21E-17	79.7	COG1153@1|root,COG1153@2|Bacteria	2|Bacteria	C	PFAM molydopterin dinucleotide-binding region	-	-	1.2.7.12,1.6.5.3	ko:K00203,ko:K00336	ko00190,ko00680,ko01100,ko01120,ko01200,map00190,map00680,map01100,map01120,map01200	M00144,M00567	R03015,R08060,R11743,R11945	RC00061,RC00197,RC00323	ko00000,ko00001,ko00002,ko01000	3.D.1	-	-	Fer2_4,Molybdop_Fe4S4,Molybdopterin,Molydop_binding,NADH-G_4Fe-4S_3
NODE_124_length_52045_cov_1449.433583_34	70601.3257	1.90E-55	199	COG1373@1|root,arCOG03167@2157|Archaea,2XXHV@28890|Euryarchaeota,245CE@183968|Thermococci	183968|Thermococci	S	AAA domain	-	-	-	ko:K07133	-	-	-	-	ko00000	-	-	-	AAA_14
NODE_124_length_52045_cov_1449.433583_35	70601.32573	5.07E-179	525	COG1245@1|root,arCOG00187@2157|Archaea,2XSZE@28890|Euryarchaeota,242JH@183968|Thermococci	183968|Thermococci	E	Possible Fer4-like domain in RNase L inhibitor, RLI	-	-	-	ko:K06174	-	-	-	-	ko00000,ko03009	-	-	-	ABC_tran,Fer4,RLI
NODE_124_length_52045_cov_1449.433583_36	224325.AF_1751	5.35E-127	379	COG3635@1|root,arCOG01696@2157|Archaea,2XTE8@28890|Euryarchaeota,2461V@183980|Archaeoglobi	183980|Archaeoglobi	G	Catalyzes the interconversion of 2-phosphoglycerate and 3-phosphoglycerate	apgM	-	5.4.2.12	ko:K15635	ko00010,ko00260,ko00680,ko01100,ko01110,ko01120,ko01130,ko01200,ko01230,map00010,map00260,map00680,map01100,map01110,map01120,map01130,map01200,map01230	M00001,M00002,M00003	R01518	RC00536	ko00000,ko00001,ko00002,ko01000	-	-	-	Metalloenzyme,PhosphMutase
NODE_124_length_52045_cov_1449.433583_37	1220534.B655_0134	1.98E-37	144	COG1041@1|root,arCOG00047@2157|Archaea,2XTD6@28890|Euryarchaeota,23NJD@183925|Methanobacteria	183925|Methanobacteria	L	methylase	-	-	2.1.1.213	ko:K07446	-	-	-	-	ko00000,ko01000,ko03016	-	-	-	THUMP,UPF0020
NODE_124_length_52045_cov_1449.433583_38	370438.PTH_0756	5.05E-151	432	COG0863@1|root,COG0863@2|Bacteria,1VIZR@1239|Firmicutes,25MPX@186801|Clostridia,266C8@186807|Peptococcaceae	186801|Clostridia	H	DNA methylase	-	-	2.1.1.113	ko:K00590	-	-	-	-	ko00000,ko01000,ko02048	-	-	-	N6_N4_Mtase
NODE_124_length_52045_cov_1449.433583_40	647113.Metok_0335	2.24E-261	755	COG0423@1|root,COG0525@1|root,arCOG00405@2157|Archaea,arCOG00808@2157|Archaea,2XSXQ@28890|Euryarchaeota,23Q1W@183939|Methanococci	183939|Methanococci	J	amino acids such as threonine, to avoid such errors, it has a posttransfer editing activity that hydrolyzes mischarged Thr-tRNA(Val) in a tRNA-dependent manner	valS	GO:0003674,GO:0003824,GO:0004812,GO:0004832,GO:0006082,GO:0006139,GO:0006399,GO:0006412,GO:0006418,GO:0006438,GO:0006518,GO:0006520,GO:0006725,GO:0006807,GO:0008150,GO:0008152,GO:0009058,GO:0009059,GO:0009987,GO:0010467,GO:0016070,GO:0016874,GO:0016875,GO:0019538,GO:0019752,GO:0034641,GO:0034645,GO:0034660,GO:0043038,GO:0043039,GO:0043043,GO:0043170,GO:0043436,GO:0043603,GO:0043604,GO:0044237,GO:…	6.1.1.9	ko:K01873	ko00970,map00970	M00359,M00360	R03665	RC00055,RC00523	ko00000,ko00001,ko00002,ko01000,ko01007,ko03016	-	-	-	Anticodon_1,tRNA-synt_1
NODE_124_length_52045_cov_1449.433583_42	224325.AF_0094	1.74E-106	327	COG0725@1|root,arCOG00219@2157|Archaea,2XUPB@28890|Euryarchaeota	28890|Euryarchaeota	P	ABC-type molybdate transport system periplasmic component	wtpA	GO:0005575,GO:0005623,GO:0005886,GO:0016020,GO:0030288,GO:0030313,GO:0031975,GO:0042597,GO:0044464,GO:0071944	-	ko:K15495	ko02010,map02010	M00423	-	-	ko00000,ko00001,ko00002,ko02000	3.A.1.6.5	-	-	SBP_bac_11
NODE_124_length_52045_cov_1449.433583_43	386456.JQKN01000009_gene1147	6.12E-73	230	COG0555@1|root,arCOG00164@2157|Archaea,2XVJ4@28890|Euryarchaeota	28890|Euryarchaeota	P	PFAM binding-protein-dependent transport systems inner membrane component	wtpB	GO:0005575,GO:0005623,GO:0005886,GO:0016020,GO:0044464,GO:0071944	-	ko:K15496	ko02010,map02010	M00423	-	-	ko00000,ko00001,ko00002,ko02000	3.A.1.6.5	-	-	BPD_transp_1
NODE_124_length_52045_cov_1449.433583_44	754035.Mesau_01725	2.45E-56	194	COG3842@1|root,COG3842@2|Bacteria,1QYZ3@1224|Proteobacteria,2TT89@28211|Alphaproteobacteria,43NUD@69277|Phyllobacteriaceae	28211|Alphaproteobacteria	E	Belongs to the ABC transporter superfamily	yurJ	-	-	ko:K10112	ko02010,map02010	M00194,M00196,M00197,M00200,M00201,M00206,M00207,M00491,M00602,M00605,M00606	-	-	ko00000,ko00001,ko00002,ko02000	3.A.1.1	-	-	ABC_tran,TOBE_2
NODE_124_length_52045_cov_1449.433583_45	1379698.RBG1_1C00001G1790	2.15E-57	198	COG0191@1|root,COG0191@2|Bacteria,2NPSG@2323|unclassified Bacteria	2|Bacteria	G	Fructose-bisphosphate aldolase class-II	-	-	4.1.2.13	ko:K01624	ko00010,ko00030,ko00051,ko00680,ko00710,ko01100,ko01110,ko01120,ko01130,ko01200,ko01230,map00010,map00030,map00051,map00680,map00710,map01100,map01110,map01120,map01130,map01200,map01230	M00001,M00003,M00165,M00167,M00344,M00345	R01068,R01070,R01829,R02568	RC00438,RC00439,RC00603,RC00604	ko00000,ko00001,ko00002,ko01000	-	-	-	F_bP_aldolase,OprB,SLH
NODE_124_length_52045_cov_1449.433583_46	304371.MCP_1312	2.97E-87	271	COG0205@1|root,arCOG03640@2157|Archaea,2Y3HN@28890|Euryarchaeota,2NATH@224756|Methanomicrobia	224756|Methanomicrobia	G	Phosphofructokinase	pfkA-1	-	2.7.1.11	ko:K00850	ko00010,ko00030,ko00051,ko00052,ko00680,ko01100,ko01110,ko01120,ko01130,ko01200,ko01230,ko03018,ko04152,ko05230,map00010,map00030,map00051,map00052,map00680,map01100,map01110,map01120,map01130,map01200,map01230,map03018,map04152,map05230	M00001,M00345	R00756,R03236,R03237,R03238,R03239,R04779	RC00002,RC00017	ko00000,ko00001,ko00002,ko01000,ko01009,ko03019	-	-	-	PFK
NODE_172_length_43486_cov_1542.475628_3	1094980.Mpsy_2895	1.04E-159	500	COG1152@1|root,arCOG02428@2157|Archaea,2XTBY@28890|Euryarchaeota,2N9CY@224756|Methanomicrobia	224756|Methanomicrobia	C	Part of the ACDS complex that catalyzes the reversible cleavage of acetyl-CoA, allowing growth on acetate as sole source of carbon and energy. The alpha-epsilon subcomponent functions as a carbon monoxide dehydrogenase	cdhA	-	1.2.7.4	ko:K00192	ko00680,ko01120,ko01200,map00680,map01120,map01200	M00422	R07157	RC02800	ko00000,ko00001,ko00002,ko01000	-	-	-	Fer4_7,Fer4_9,Prismane
NODE_172_length_43486_cov_1542.475628_4	523845.AQXV01000050_gene974	1.22E-49	196	COG1152@1|root,arCOG02428@2157|Archaea,2XTBY@28890|Euryarchaeota,23Q9D@183939|Methanococci	183939|Methanococci	C	Part of the ACDS complex that catalyzes the reversible cleavage of acetyl-CoA, allowing autotrophic growth from CO(2). The alpha-epsilon subcomponent functions as a carbon monoxide dehydrogenase	cdhA	GO:0000302,GO:0003674,GO:0003824,GO:0004601,GO:0006807,GO:0006950,GO:0006979,GO:0008150,GO:0008152,GO:0009636,GO:0009987,GO:0010035,GO:0016209,GO:0016491,GO:0016661,GO:0016684,GO:0042221,GO:0042493,GO:0042542,GO:0046677,GO:0050418,GO:0050896,GO:0051716,GO:0055114,GO:0070887,GO:0097237,GO:0098754,GO:0098869,GO:1901700,GO:1990748	1.2.7.4	ko:K00192	ko00680,ko01120,ko01200,map00680,map01120,map01200	M00422	R07157	RC02800	ko00000,ko00001,ko00002,ko01000	-	-	-	Fer4_7,Fer4_9,Prismane
NODE_172_length_43486_cov_1542.475628_6	555779.Dthio_PD3225	9.06E-103	321	COG1456@1|root,COG1456@2|Bacteria,1R4RE@1224|Proteobacteria,42M89@68525|delta/epsilon subdivisions,2WJVQ@28221|Deltaproteobacteria	28221|Deltaproteobacteria	C	CO dehydrogenase acetyl-CoA synthase delta subunit	-	-	2.1.1.245	ko:K00197	ko00680,ko00720,ko01120,ko01200,map00680,map00720,map01120,map01200	M00357,M00377,M00422	R09096,R10219,R10243	RC00004,RC00113,RC02977	ko00000,ko00001,ko00002,ko01000	-	-	-	CdhD,FeS
NODE_172_length_43486_cov_1542.475628_7	456442.Mboo_1370	6.23E-62	214	COG2069@1|root,arCOG01980@2157|Archaea,2XTXS@28890|Euryarchaeota,2N93F@224756|Methanomicrobia	224756|Methanomicrobia	C	Part of a complex that catalyzes the reversible cleavage of acetyl-CoA, allowing	cdhD	-	2.1.1.245	ko:K00194	ko00680,ko00720,ko01120,ko01200,map00680,map00720,map01120,map01200	M00357,M00377,M00422	R09096,R10219,R10243	RC00004,RC00113,RC02977	ko00000,ko00001,ko00002,ko01000	-	-	iAF692.Mbar_A0200	CdhD
NODE_172_length_43486_cov_1542.475628_9	293826.Amet_2030	4.22E-95	313	COG0633@1|root,COG3894@1|root,COG0633@2|Bacteria,COG3894@2|Bacteria,1TP0H@1239|Firmicutes,247S0@186801|Clostridia,36DDZ@31979|Clostridiaceae	186801|Clostridia	C	PFAM ferredoxin	-	-	-	-	-	-	-	-	-	-	-	-	DUF4445,Fer2
NODE_172_length_43486_cov_1542.475628_10	1094980.Mpsy_2724	3.84E-05	52	COG1603@1|root,arCOG00307@2157|Archaea,2XU7Q@28890|Euryarchaeota,2N9T6@224756|Methanomicrobia	224756|Methanomicrobia	J	Part of ribonuclease P, a protein complex that generates mature tRNA molecules by cleaving their 5'-ends	rnp3	-	3.1.26.5	ko:K03539	ko03008,ko03013,map03008,map03013	-	-	-	ko00000,ko00001,ko01000,ko03009,ko03016,ko03029	-	-	-	RNase_P_p30
NODE_172_length_43486_cov_1542.475628_11	266762.HQ36_02700	1.77E-56	198	COG0560@1|root,COG3830@1|root,COG0560@2|Bacteria,COG3830@2|Bacteria,4NHAG@976|Bacteroidetes,2FNI5@200643|Bacteroidia,22XCU@171551|Porphyromonadaceae	976|Bacteroidetes	ET	phosphoserine phosphatase	serB	-	3.1.3.3	ko:K01079	ko00260,ko00680,ko01100,ko01120,ko01130,ko01200,ko01230,map00260,map00680,map01100,map01120,map01130,map01200,map01230	M00020	R00582	RC00017	ko00000,ko00001,ko00002,ko01000,ko01009	-	-	-	ACT_6,Glycos_transf_2,HAD
NODE_172_length_43486_cov_1542.475628_12	304371.MCP_1457	6.45E-120	369	COG0016@1|root,arCOG00411@2157|Archaea,2XUJD@28890|Euryarchaeota,2N9CX@224756|Methanomicrobia	224756|Methanomicrobia	J	Catalyzes the attachment of O-phosphoserine (Sep) to tRNA(Cys)	sepS	-	6.1.1.27	ko:K07587	ko00970,map00970	M00360	R08576	RC00055,RC00523	ko00000,ko00001,ko00002,ko01000,ko01007,ko03016	-	-	-	tRNA-synt_2d
NODE_172_length_43486_cov_1542.475628_13	944480.ATUV01000001_gene853	1.13E-18	85.9	2AG6P@1|root,316BP@2|Bacteria,1PX8Z@1224|Proteobacteria,434D8@68525|delta/epsilon subdivisions,2WYQC@28221|Deltaproteobacteria,2M7KG@213113|Desulfurellales	28221|Deltaproteobacteria	-	-	-	-	-	-	-	-	-	-	-	-	-	-	-
NODE_172_length_43486_cov_1542.475628_14	436114.SYO3AOP1_0340	4.89E-20	99.8	COG0286@1|root,COG0286@2|Bacteria	2|Bacteria	V	site-specific DNA-methyltransferase (adenine-specific) activity	-	-	-	-	-	-	-	-	-	-	-	-	Eco57I,HTH_17,N6_Mtase,TaqI_C
NODE_172_length_43486_cov_1542.475628_15	547559.Nmag_2008	5.06E-87	283	COG0608@1|root,arCOG00427@2157|Archaea,2XT8Y@28890|Euryarchaeota,23S1D@183963|Halobacteria	183963|Halobacteria	L	COG0608 Single-stranded DNA-specific exonuclease	recJ1	-	-	ko:K07463	-	-	-	-	ko00000	-	-	-	DHHA1
NODE_172_length_43486_cov_1542.475628_16	1430331.EP10_10145	4.76E-88	275	COG1005@1|root,COG1005@2|Bacteria,1TQNU@1239|Firmicutes,4HC8R@91061|Bacilli,1WEBP@129337|Geobacillus	91061|Bacilli	C	NDH-1 shuttles electrons from NADH, via FMN and iron- sulfur (Fe-S) centers, to quinones in the respiratory chain. The immediate electron acceptor for the enzyme in this species is believed to be ubiquinone. Couples the redox reaction to proton translocation (for every two electrons transferred, four hydrogen ions are translocated across the cytoplasmic membrane), and thus conserves the redox ene…	nuoH	GO:0003674,GO:0003824,GO:0003954,GO:0008137,GO:0008150,GO:0008152,GO:0016491,GO:0016651,GO:0016655,GO:0050136,GO:0055114	1.6.5.3	ko:K00337	ko00190,ko01100,map00190,map01100	M00144	R11945	RC00061	ko00000,ko00001,ko00002,ko01000	3.D.1	-	-	NADHdh
NODE_172_length_43486_cov_1542.475628_17	547559.Nmag_3253	1.64E-125	390	COG0649@1|root,arCOG01548@2157|Archaea,2XTWF@28890|Euryarchaeota,23SFK@183963|Halobacteria	183963|Halobacteria	C	COG0852 NADH ubiquinone oxidoreductase 27 kD subunit	nuoCD	-	1.6.5.3	ko:K13378	ko00190,ko01100,map00190,map01100	M00144	R11945	RC00061	ko00000,ko00001,ko00002,ko01000	3.D.1	-	-	Complex1_30kDa,Complex1_49kDa
NODE_172_length_43486_cov_1542.475628_18	1279009.ADICEAN_01551	1.22E-68	214	COG0377@1|root,COG0377@2|Bacteria,4NFKT@976|Bacteroidetes,47JYD@768503|Cytophagia	976|Bacteroidetes	C	NDH-1 shuttles electrons from NADH, via FMN and iron- sulfur (Fe-S) centers, to quinones in the respiratory chain. The immediate electron acceptor for the enzyme in this species is believed to be a menaquinone. Couples the redox reaction to proton translocation (for every two electrons transferred, four hydrogen ions are translocated across the cytoplasmic membrane), and thus conserves the redox …	nuoB	-	1.6.5.3	ko:K00331	ko00190,ko01100,map00190,map01100	M00144	R11945	RC00061	ko00000,ko00001,ko00002,ko01000	3.D.1	-	-	Oxidored_q6
NODE_172_length_43486_cov_1542.475628_19	926549.KI421517_gene1947	1.30E-15	75.1	COG0838@1|root,COG0838@2|Bacteria,4NQJB@976|Bacteroidetes,47Q47@768503|Cytophagia	976|Bacteroidetes	C	NDH-1 shuttles electrons from NADH, via FMN and iron- sulfur (Fe-S) centers, to quinones in the respiratory chain. The immediate electron acceptor for the enzyme in this species is believed to be a menaquinone. Couples the redox reaction to proton translocation (for every two electrons transferred, four hydrogen ions are translocated across the cytoplasmic membrane), and thus conserves the redox …	nuoA	-	1.6.5.3	ko:K00330	ko00190,ko01100,map00190,map01100	M00144	R11945	RC00061	ko00000,ko00001,ko00002,ko01000	3.D.1	-	-	Oxidored_q4
NODE_172_length_43486_cov_1542.475628_20	268739.Nmlp_3426	5.28E-64	223	COG1007@1|root,arCOG01540@2157|Archaea,2XSY7@28890|Euryarchaeota,23SCD@183963|Halobacteria	183963|Halobacteria	C	COG1007 NADH ubiquinone oxidoreductase subunit 2 (chain N)	nuoN	-	1.6.5.3	ko:K00343	ko00190,ko01100,map00190,map01100	M00144	R11945	RC00061	ko00000,ko00001,ko00002,ko01000	3.D.1	-	-	Proton_antipo_M
NODE_172_length_43486_cov_1542.475628_21	690850.Desaf_3634	2.88E-128	394	COG0651@1|root,COG0651@2|Bacteria,1QU5Z@1224|Proteobacteria,42MDX@68525|delta/epsilon subdivisions,2WJ56@28221|Deltaproteobacteria,2M86F@213115|Desulfovibrionales	28221|Deltaproteobacteria	CP	PFAM NADH Ubiquinone plastoquinone (complex I)	-	-	-	ko:K05568	-	-	-	-	ko00000,ko02000	2.A.63.1,2.A.63.2	-	-	Proton_antipo_M,Proton_antipo_N
NODE_172_length_43486_cov_1542.475628_23	47716.JOFH01000032_gene7208	1.91E-12	66.6	COG0713@1|root,COG0713@2|Bacteria,2IHNW@201174|Actinobacteria	201174|Actinobacteria	C	NDH-1 shuttles electrons from NADH, via FMN and iron- sulfur (Fe-S) centers, to quinones in the respiratory chain. The immediate electron acceptor for the enzyme in this species is believed to be a menaquinone. Couples the redox reaction to proton translocation (for every two electrons transferred, four hydrogen ions are translocated across the cytoplasmic membrane), and thus conserves the redox …	nuoK2	GO:0003674,GO:0003824,GO:0003954,GO:0005575,GO:0005623,GO:0005886,GO:0008137,GO:0008150,GO:0008152,GO:0016020,GO:0016491,GO:0016651,GO:0016655,GO:0030964,GO:0032991,GO:0044425,GO:0044459,GO:0044464,GO:0045271,GO:0045272,GO:0050136,GO:0055114,GO:0070469,GO:0070470,GO:0071944,GO:0098796,GO:0098797,GO:0098803,GO:1902494,GO:1990204	1.6.5.3	ko:K00340	ko00190,ko01100,map00190,map01100	M00144	R11945	RC00061	ko00000,ko00001,ko00002,ko01000	3.D.1	-	-	Oxidored_q2
NODE_172_length_43486_cov_1542.475628_24	446470.Snas_5949	6.65E-07	52	COG0839@1|root,COG0839@2|Bacteria,2GJB7@201174|Actinobacteria,4F010@85014|Glycomycetales	201174|Actinobacteria	C	NADH-ubiquinone/plastoquinone oxidoreductase chain 6	nuoJ2	-	1.6.5.3	ko:K00339,ko:K05578	ko00190,ko01100,map00190,map01100	M00144,M00145	R11945	RC00061	ko00000,ko00001,ko00002,ko01000	3.D.1	-	-	Oxidored_q3
NODE_172_length_43486_cov_1542.475628_25	1121422.AUMW01000002_gene2164	6.91E-07	52	COG0839@1|root,COG0839@2|Bacteria,1VAQI@1239|Firmicutes,24NAC@186801|Clostridia,2626F@186807|Peptococcaceae	186801|Clostridia	C	Belongs to the complex I subunit 6 family	ndhG	-	1.6.5.3	ko:K00339,ko:K05578	ko00190,ko01100,map00190,map01100	M00144,M00145	R11945	RC00061	ko00000,ko00001,ko00002,ko01000	3.D.1	-	-	Oxidored_q3
NODE_172_length_43486_cov_1542.475628_26	1120949.KB903294_gene3993	7.76E-11	65.1	COG0517@1|root,COG0517@2|Bacteria,2GKSH@201174|Actinobacteria,4DDF0@85008|Micromonosporales	201174|Actinobacteria	S	BON domain	-	-	-	-	-	-	-	-	-	-	-	-	BON,CBS
NODE_172_length_43486_cov_1542.475628_27	944480.ATUV01000002_gene20	3.36E-14	71.6	COG1143@1|root,COG1143@2|Bacteria,1MZJF@1224|Proteobacteria,42M7S@68525|delta/epsilon subdivisions,2WQKZ@28221|Deltaproteobacteria,2M76X@213113|Desulfurellales	28221|Deltaproteobacteria	C	NDH-1 shuttles electrons from NADH, via FMN and iron- sulfur (Fe-S) centers, to quinones in the respiratory chain. The immediate electron acceptor for the enzyme in this species is believed to be ubiquinone. Couples the redox reaction to proton translocation (for every two electrons transferred, four hydrogen ions are translocated across the cytoplasmic membrane), and thus conserves the redox ene…	nuoI-1	GO:0003674,GO:0003824,GO:0003954,GO:0006091,GO:0006119,GO:0006120,GO:0006139,GO:0006163,GO:0006725,GO:0006753,GO:0006793,GO:0006796,GO:0006807,GO:0008137,GO:0008150,GO:0008152,GO:0009117,GO:0009123,GO:0009126,GO:0009141,GO:0009144,GO:0009150,GO:0009161,GO:0009167,GO:0009199,GO:0009205,GO:0009259,GO:0009987,GO:0015980,GO:0016310,GO:0016491,GO:0016651,GO:0016655,GO:0017144,GO:0019637,GO:0019693,GO:…	1.6.5.3	ko:K00338	ko00190,ko01100,map00190,map01100	M00144	R11945	RC00061	ko00000,ko00001,ko00002,ko01000	3.D.1	-	-	Fer4,Fer4_7
NODE_172_length_43486_cov_1542.475628_28	326427.Cagg_1333	1.92E-18	86.3	COG0247@1|root,COG0479@1|root,COG0247@2|Bacteria,COG0479@2|Bacteria,2GBRM@200795|Chloroflexi,376A9@32061|Chloroflexia	32061|Chloroflexia	C	4Fe-4S dicluster domain	-	-	-	-	-	-	-	-	-	-	-	-	CCG,Fer4_8
NODE_172_length_43486_cov_1542.475628_29	756499.Desde_2629	3.07E-18	96.3	COG0348@1|root,COG2204@1|root,COG0348@2|Bacteria,COG2204@2|Bacteria,1UZ3X@1239|Firmicutes,24EAZ@186801|Clostridia,260UX@186807|Peptococcaceae	186801|Clostridia	CT	Response regulator with CheY-like receiver, AAA-type ATPase, and DNA-binding domains	-	-	-	-	-	-	-	-	-	-	-	-	Fer4_5,Sigma54_activ_2,Sigma54_activat,cNMP_binding
NODE_172_length_43486_cov_1542.475628_30	383372.Rcas_2009	6.24E-16	81.3	COG0517@1|root,COG0517@2|Bacteria,2GA6V@200795|Chloroflexi,377ZX@32061|Chloroflexia	32061|Chloroflexia	S	PFAM CBS domain containing protein	-	-	-	-	-	-	-	-	-	-	-	-	CBS
NODE_172_length_43486_cov_1542.475628_32	743299.Acife_0459	1.43E-159	464	COG1609@1|root,COG1609@2|Bacteria,1R5GE@1224|Proteobacteria,1T56G@1236|Gammaproteobacteria	1236|Gammaproteobacteria	K	Rhodopirellula transposase DDE domain	-	-	-	-	-	-	-	-	-	-	-	-	DDE_Tnp_ISAZ013
NODE_172_length_43486_cov_1542.475628_33	1521187.JPIM01000031_gene2018	1.04E-126	384	COG0247@1|root,COG0479@1|root,COG0247@2|Bacteria,COG0479@2|Bacteria,2GBRM@200795|Chloroflexi,376A9@32061|Chloroflexia	32061|Chloroflexia	C	4Fe-4S dicluster domain	-	-	-	-	-	-	-	-	-	-	-	-	CCG,Fer4_8
NODE_172_length_43486_cov_1542.475628_34	383372.Rcas_0898	4.21E-05	52.4	2AKEE@1|root,31B5R@2|Bacteria,2GBQR@200795|Chloroflexi,3763H@32061|Chloroflexia	32061|Chloroflexia	-	-	-	-	-	-	-	-	-	-	-	-	-	-	-
NODE_172_length_43486_cov_1542.475628_36	192952.MM_0019	1.00E-43	166	COG1373@1|root,arCOG03167@2157|Archaea,2XXQC@28890|Euryarchaeota,2NAAM@224756|Methanomicrobia	224756|Methanomicrobia	S	Domain of unknown function (DUF4143)	-	-	-	ko:K07133	-	-	-	-	ko00000	-	-	-	AAA_14,DUF4143
NODE_172_length_43486_cov_1542.475628_37	416348.Hlac_2603	1.73E-43	158	COG1606@1|root,arCOG00043@2157|Archaea,2XV2X@28890|Euryarchaeota,23SIT@183963|Halobacteria	183963|Halobacteria	S	COG1606 ATP-utilizing enzymes of the PP-loop superfamily	trmU	-	-	ko:K06864	-	-	-	-	ko00000	-	-	-	Asn_synthase,NAD_synthase,tRNA_Me_trans
NODE_184_length_42316_cov_1338.181775_2	374847.Kcr_0466	6.21E-12	62	COG1872@1|root,arCOG04058@2157|Archaea	2157|Archaea	S	Belongs to the UPF0235 family	-	-	-	ko:K09131	-	-	-	-	ko00000	-	-	-	DUF167
NODE_184_length_42316_cov_1338.181775_3	693661.Arcve_0283	2.65E-64	211	COG0040@1|root,arCOG02208@2157|Archaea	2157|Archaea	F	Catalyzes the condensation of ATP and 5-phosphoribose 1- diphosphate to form N'-(5'-phosphoribosyl)-ATP (PR-ATP). Has a crucial role in the pathway because the rate of histidine biosynthesis seems to be controlled primarily by regulation of HisG enzymatic activity	hisG	-	2.4.2.17	ko:K00765	ko00340,ko01100,ko01110,ko01230,map00340,map01100,map01110,map01230	M00026	R01071	RC02819,RC03200	ko00000,ko00001,ko00002,ko01000	-	-	-	HisG,HisG_C
NODE_184_length_42316_cov_1338.181775_4	879212.DespoDRAFT_00323	4.19E-49	170	COG0543@1|root,COG0543@2|Bacteria,1RF43@1224|Proteobacteria,42RQK@68525|delta/epsilon subdivisions,2WNJU@28221|Deltaproteobacteria,2MI7J@213118|Desulfobacterales	28221|Deltaproteobacteria	CH	Iron-sulfur cluster binding domain of dihydroorotate dehydrogenase B	pyrK	-	-	ko:K02823	ko00240,ko01100,map00240,map01100	-	-	-	ko00000,ko00001	-	-	-	DHODB_Fe-S_bind,FAD_binding_6,NAD_binding_1
NODE_184_length_42316_cov_1338.181775_5	44689.DDB0184030	8.49E-11	71.6	KOG3098@1|root,KOG3098@2759|Eukaryota,3X8SV@554915|Amoebozoa	554915|Amoebozoa	S	Ion channel regulatory protein UNC-93	-	-	-	-	-	-	-	-	-	-	-	-	MFS_1,UNC-93
NODE_184_length_42316_cov_1338.181775_6	400682.PAC_15721683	4.94E-86	275	COG0130@1|root,KOG2529@2759|Eukaryota,38DDS@33154|Opisthokonta,3BCVP@33208|Metazoa	33208|Metazoa	J	box H/ACA snoRNA 3'-end processing	DKC1	GO:0000003,GO:0000154,GO:0000454,GO:0000455,GO:0000495,GO:0000723,GO:0001522,GO:0001650,GO:0003006,GO:0003674,GO:0003676,GO:0003720,GO:0003723,GO:0003824,GO:0003964,GO:0005488,GO:0005575,GO:0005622,GO:0005623,GO:0005634,GO:0005654,GO:0005697,GO:0005730,GO:0005732,GO:0006139,GO:0006259,GO:0006278,GO:0006364,GO:0006396,GO:0006403,GO:0006725,GO:0006807,GO:0006996,GO:0007004,GO:0007275,GO:0007276,GO:…	-	ko:K11131	ko03008,map03008	M00425	-	-	ko00000,ko00001,ko00002,ko01000,ko03009,ko03032	-	-	-	DKCLD,PUA,TruB_C_2,TruB_N
NODE_184_length_42316_cov_1338.181775_7	309803.CTN_1511	5.15E-22	89.7	COG1324@1|root,COG1324@2|Bacteria	2|Bacteria	P	tolerance protein	cutA	GO:0003674,GO:0005488,GO:0005507,GO:0005575,GO:0005622,GO:0005623,GO:0005737,GO:0008150,GO:0009987,GO:0010035,GO:0010038,GO:0016043,GO:0022607,GO:0042221,GO:0043167,GO:0043169,GO:0043933,GO:0044085,GO:0044424,GO:0044464,GO:0046688,GO:0046872,GO:0046914,GO:0050896,GO:0051259,GO:0051260,GO:0065003,GO:0071840	4.2.3.1	ko:K01733,ko:K03926	ko00260,ko00750,ko01100,ko01110,ko01120,ko01230,map00260,map00750,map01100,map01110,map01120,map01230	M00018	R01466,R05086	RC00017,RC00526	ko00000,ko00001,ko00002,ko01000	-	-	-	CutA1
NODE_184_length_42316_cov_1338.181775_8	272844.PAB1751	4.16E-109	336	COG0595@1|root,arCOG00546@2157|Archaea,2XTBT@28890|Euryarchaeota,242VE@183968|Thermococci	183968|Thermococci	J	An RNase that has 5'-3' exonuclease activity. May be involved in RNA degradation	rnj	GO:0003674,GO:0003824,GO:0004518,GO:0004527,GO:0004532,GO:0004534,GO:0004540,GO:0006139,GO:0006401,GO:0006725,GO:0006807,GO:0008150,GO:0008152,GO:0008409,GO:0009056,GO:0009057,GO:0009987,GO:0016070,GO:0016787,GO:0016788,GO:0016796,GO:0016896,GO:0019439,GO:0034641,GO:0034655,GO:0043170,GO:0044237,GO:0044238,GO:0044248,GO:0044260,GO:0044265,GO:0044270,GO:0046483,GO:0046700,GO:0071704,GO:0090304,GO:…	-	ko:K12574	ko03018,map03018	-	-	-	ko00000,ko00001,ko01000,ko03019	-	-	-	Lactamase_B,RMMBL
NODE_184_length_42316_cov_1338.181775_9	498761.HM1_1842	4.41E-80	252	COG0053@1|root,COG0053@2|Bacteria,1TSGY@1239|Firmicutes,2491V@186801|Clostridia	186801|Clostridia	P	Belongs to the cation diffusion facilitator (CDF) transporter (TC 2.A.4) family	-	-	-	-	-	-	-	-	-	-	-	-	Cation_efflux,ZT_dimer
NODE_184_length_42316_cov_1338.181775_10	35841.BT1A1_1502	2.54E-114	343	COG0505@1|root,COG0505@2|Bacteria,1TQ8N@1239|Firmicutes,4H9Z0@91061|Bacilli,1ZB7G@1386|Bacillus	91061|Bacilli	F	Carbamoyl-phosphate synthetase glutamine chain	carA	GO:0000050,GO:0005575,GO:0005622,GO:0005623,GO:0005737,GO:0005951,GO:0006082,GO:0006520,GO:0006525,GO:0006526,GO:0006807,GO:0008150,GO:0008152,GO:0008652,GO:0009058,GO:0009064,GO:0009084,GO:0009987,GO:0016053,GO:0019627,GO:0019752,GO:0032991,GO:0034641,GO:0043436,GO:0043603,GO:0043604,GO:0044237,GO:0044238,GO:0044249,GO:0044271,GO:0044281,GO:0044283,GO:0044424,GO:0044444,GO:0044464,GO:0046394,GO:…	6.3.5.5	ko:K01956	ko00240,ko00250,ko01100,map00240,map00250,map01100	M00051	R00256,R00575,R01395,R10948,R10949	RC00002,RC00010,RC00043,RC02750,RC02798,RC03314	ko00000,ko00001,ko00002,ko01000	-	-	iYO844.BSU15510	CPSase_sm_chain,GATase
NODE_184_length_42316_cov_1338.181775_12	368407.Memar_0460	1.60E-113	355	COG4826@1|root,arCOG04933@2157|Archaea,2XV8M@28890|Euryarchaeota	28890|Euryarchaeota	O	Belongs to the serpin family	-	GO:0003674,GO:0004857,GO:0004866,GO:0004867,GO:0005575,GO:0005576,GO:0005615,GO:0008150,GO:0009892,GO:0010466,GO:0010605,GO:0010951,GO:0019222,GO:0030162,GO:0030234,GO:0030414,GO:0031323,GO:0031324,GO:0032268,GO:0032269,GO:0043086,GO:0044092,GO:0044421,GO:0045861,GO:0048519,GO:0048523,GO:0050789,GO:0050790,GO:0050794,GO:0051171,GO:0051172,GO:0051246,GO:0051248,GO:0051336,GO:0051346,GO:0052547,GO:…	-	ko:K13963	ko05146,map05146	-	-	-	ko00000,ko00001	-	-	-	Serpin
NODE_184_length_42316_cov_1338.181775_14	234267.Acid_6713	4.16E-41	140	COG0864@1|root,COG0864@2|Bacteria,3Y83A@57723|Acidobacteria	57723|Acidobacteria	K	NikR C terminal nickel binding domain	-	-	-	ko:K07722	-	-	-	-	ko00000,ko03000	-	-	-	NikR_C,RHH_1
NODE_184_length_42316_cov_1338.181775_15	877455.Metbo_1703	1.97E-100	300	COG1121@1|root,arCOG00201@2157|Archaea,2XTEU@28890|Euryarchaeota,23PXP@183925|Methanobacteria	183925|Methanobacteria	E	SMART ATPase, AAA type, core	-	-	-	ko:K09817	ko02010,map02010	M00242	-	-	ko00000,ko00001,ko00002,ko01000,ko02000	3.A.1.15.3,3.A.1.15.5	-	-	ABC_tran
NODE_184_length_42316_cov_1338.181775_16	194439.CT2104	1.26E-79	249	COG1108@1|root,COG1108@2|Bacteria,1FEN1@1090|Chlorobi	1090|Chlorobi	P	ABC-3 protein	-	-	-	ko:K09816	ko02010,map02010	M00242	-	-	ko00000,ko00001,ko00002,ko02000	3.A.1.15.3,3.A.1.15.5	-	-	ABC-3
NODE_184_length_42316_cov_1338.181775_17	521011.Mpal_0706	6.75E-130	385	COG0475@1|root,arCOG01953@2157|Archaea,2XV77@28890|Euryarchaeota,2NATR@224756|Methanomicrobia	224756|Methanomicrobia	P	PFAM sodium hydrogen exchanger	-	-	-	-	-	-	-	-	-	-	-	-	Na_H_Exchanger
NODE_184_length_42316_cov_1338.181775_18	1217718.ALOU01000010_gene929	6.49E-17	83.2	COG3339@1|root,COG3619@1|root,COG3339@2|Bacteria,COG3619@2|Bacteria,1NNMJ@1224|Proteobacteria,2VIM6@28216|Betaproteobacteria,1K2V4@119060|Burkholderiaceae	28216|Betaproteobacteria	S	Protein of unknown function (DUF1275)	-	-	-	-	-	-	-	-	-	-	-	-	DUF1232,DUF1275
NODE_184_length_42316_cov_1338.181775_20	706587.Desti_1570	7.64E-05	50.4	COG1656@1|root,COG1656@2|Bacteria,1QWEF@1224|Proteobacteria,42ZSC@68525|delta/epsilon subdivisions,2WUTP@28221|Deltaproteobacteria	28221|Deltaproteobacteria	S	Domain of unknown function (DUF4178)	-	-	-	-	-	-	-	-	-	-	-	-	DUF4178
NODE_184_length_42316_cov_1338.181775_22	593117.TGAM_2035	7.45E-75	236	COG2123@1|root,arCOG01574@2157|Archaea,2XWTK@28890|Euryarchaeota,2433E@183968|Thermococci	183968|Thermococci	J	Non-catalytic component of the exosome, which is a complex involved in RNA degradation. Contributes to the structuring of the Rrp41 active site	rrp42	GO:0000177,GO:0000178,GO:0003674,GO:0003676,GO:0003723,GO:0005488,GO:0005575,GO:0005622,GO:0005623,GO:0005737,GO:0006139,GO:0006401,GO:0006725,GO:0006807,GO:0008150,GO:0008152,GO:0009056,GO:0009057,GO:0009987,GO:0016070,GO:0016072,GO:0016075,GO:0017091,GO:0019439,GO:0032991,GO:0034641,GO:0034655,GO:0034660,GO:0034661,GO:0043170,GO:0044237,GO:0044238,GO:0044248,GO:0044260,GO:0044265,GO:0044270,GO:…	-	ko:K12589	ko03018,map03018	M00390,M00391	-	-	ko00000,ko00001,ko00002,ko03019	-	-	-	RNase_PH,RNase_PH_C
NODE_184_length_42316_cov_1338.181775_23	909663.KI867150_gene2216	1.22E-79	248	COG0047@1|root,COG0047@2|Bacteria,1MU4Y@1224|Proteobacteria,42MNY@68525|delta/epsilon subdivisions,2WJ6C@28221|Deltaproteobacteria,2MRDE@213462|Syntrophobacterales	28221|Deltaproteobacteria	F	CobB/CobQ-like glutamine amidotransferase domain	purQ	-	6.3.5.3	ko:K01952	ko00230,ko01100,ko01110,ko01130,map00230,map01100,map01110,map01130	M00048	R04463	RC00010,RC01160	ko00000,ko00001,ko00002,ko01000	-	-	-	GATase_5
NODE_184_length_42316_cov_1338.181775_25	1121948.AUAC01000006_gene518	1.80E-35	157	COG1361@1|root,COG2885@1|root,COG1361@2|Bacteria,COG2885@2|Bacteria,1R5G4@1224|Proteobacteria,2UC86@28211|Alphaproteobacteria	28211|Alphaproteobacteria	M	TIGRFAM conserved repeat domain	-	-	-	-	-	-	-	-	-	-	-	-	DUF11,SdrD_B
NODE_184_length_42316_cov_1338.181775_26	439481.Aboo_0445	3.82E-80	251	COG0152@1|root,arCOG04421@2157|Archaea,2XTW4@28890|Euryarchaeota,3F2G7@33867|unclassified Euryarchaeota	28890|Euryarchaeota	F	SAICAR synthetase	purC	-	6.3.2.6	ko:K01923	ko00230,ko01100,ko01110,ko01130,map00230,map01100,map01110,map01130	M00048	R04591	RC00064,RC00162	ko00000,ko00001,ko00002,ko01000	-	-	-	SAICAR_synt
NODE_184_length_42316_cov_1338.181775_27	589924.Ferp_0611	9.53E-13	69.3	COG1813@1|root,arCOG01863@2157|Archaea,2XXND@28890|Euryarchaeota,24732@183980|Archaeoglobi	183980|Archaeoglobi	K	Transcriptional regulator, XRE family	-	-	-	ko:K03627	-	-	-	-	ko00000	-	-	-	HTH_3
NODE_184_length_42316_cov_1338.181775_28	186497.PF1516	8.66E-125	366	COG0519@1|root,arCOG00085@2157|Archaea,2XT82@28890|Euryarchaeota,24351@183968|Thermococci	183968|Thermococci	F	Catalyzes the synthesis of GMP from XMP	guaAB	GO:0003674,GO:0003824,GO:0003921,GO:0003922,GO:0006139,GO:0006163,GO:0006164,GO:0006177,GO:0006725,GO:0006753,GO:0006793,GO:0006796,GO:0006807,GO:0008150,GO:0008152,GO:0009058,GO:0009116,GO:0009117,GO:0009119,GO:0009123,GO:0009124,GO:0009126,GO:0009127,GO:0009150,GO:0009152,GO:0009156,GO:0009161,GO:0009163,GO:0009165,GO:0009167,GO:0009168,GO:0009259,GO:0009260,GO:0009987,GO:0016874,GO:0016879,GO:…	6.3.5.2	ko:K01951	ko00230,ko00983,ko01100,map00230,map00983,map01100	M00050	R01230,R01231,R08244	RC00010,RC00204	ko00000,ko00001,ko00002,ko01000,ko01002	-	-	-	GMP_synt_C,NAD_synthase
NODE_184_length_42316_cov_1338.181775_30	1499967.BAYZ01000026_gene1627	2.38E-14	68.2	2DTJ5@1|root,33KM4@2|Bacteria	2|Bacteria	-	-	-	-	-	-	-	-	-	-	-	-	-	-	-
NODE_184_length_42316_cov_1338.181775_31	1121889.AUDM01000008_gene726	0.000402	43.5	2DRYI@1|root,33DPS@2|Bacteria,4P2J3@976|Bacteroidetes	976|Bacteroidetes	S	Nucleotidyl transferase AbiEii toxin, Type IV TA system	-	-	-	-	-	-	-	-	-	-	-	-	AbiEii
NODE_184_length_42316_cov_1338.181775_32	795359.TOPB45_0350	3.79E-53	187	COG0438@1|root,COG0438@2|Bacteria,2GI3U@200940|Thermodesulfobacteria	200940|Thermodesulfobacteria	M	Glycosyl transferase 4-like domain	-	-	2.4.1.345,2.4.1.348	ko:K08256,ko:K12995	-	-	R11702	-	ko00000,ko01000,ko01003,ko01005	-	GT4	-	Glyco_transf_4,Glycos_transf_1
NODE_184_length_42316_cov_1338.181775_33	272562.CA_C3055	2.43E-69	228	COG2605@1|root,COG2605@2|Bacteria,1V0XM@1239|Firmicutes,25D2P@186801|Clostridia,36U63@31979|Clostridiaceae	186801|Clostridia	S	GHMP kinases C terminal	-	-	2.7.1.168	ko:K07031	ko00540,map00540	-	R09770	RC00002,RC00078	ko00000,ko00001,ko01000	-	-	-	GHMP_kinases_C,GHMP_kinases_N
NODE_184_length_42316_cov_1338.181775_34	118166.JH976538_gene5157	5.45E-35	139	COG1109@1|root,COG1208@1|root,COG1109@2|Bacteria,COG1208@2|Bacteria,1G1A0@1117|Cyanobacteria,1H729@1150|Oscillatoriales	1117|Cyanobacteria	GJM	COG1208 Nucleoside-diphosphate-sugar pyrophosphorylase involved in lipopolysaccharide biosynthesis translation initiation factor 2B, gamma epsilon subunits (eIF-2Bgamma eIF-2Bepsilon)	-	-	2.7.7.13,5.4.2.8	ko:K16881	ko00051,ko00520,ko01100,ko01110,ko01130,map00051,map00520,map01100,map01110,map01130	M00114,M00362	R00885,R01818	RC00002,RC00408	ko00000,ko00001,ko00002,ko01000	-	-	-	Hexapep,NTP_transferase,PGM_PMM_I,PGM_PMM_II,PGM_PMM_III
NODE_184_length_42316_cov_1338.181775_35	523845.AQXV01000055_gene167	7.88E-60	192	COG0279@1|root,arCOG05355@2157|Archaea,2XUSN@28890|Euryarchaeota,23QH1@183939|Methanococci	183939|Methanococci	G	Catalyzes the isomerization of sedoheptulose 7-phosphate in D-glycero-D-manno-heptose 7-phosphate	gmhA	-	5.3.1.28	ko:K03271	ko00540,ko01100,map00540,map01100	M00064	R05645,R09768,R09769	RC00434	ko00000,ko00001,ko00002,ko01000,ko01005	-	-	-	SIS_2
NODE_184_length_42316_cov_1338.181775_36	1158345.JNLL01000001_gene604	1.01E-48	163	COG0241@1|root,COG0241@2|Bacteria,2G469@200783|Aquificae	200783|Aquificae	E	D,D-heptose 1,7-bisphosphate phosphatase	-	-	3.1.3.82,3.1.3.83	ko:K03273	ko00540,ko01100,map00540,map01100	M00064	R05647,R09771	RC00017	ko00000,ko00001,ko00002,ko01000,ko01005	-	-	-	HAD_2,Hydrolase_like
NODE_184_length_42316_cov_1338.181775_37	309799.DICTH_0815	4.33E-24	110	COG0438@1|root,COG0438@2|Bacteria	2|Bacteria	M	transferase activity, transferring glycosyl groups	-	-	-	-	-	-	-	-	-	-	-	-	Glyco_transf_4,Glycos_transf_1
NODE_184_length_42316_cov_1338.181775_38	288000.BBta_3910	5.95E-06	53.9	COG2227@1|root,COG2227@2|Bacteria,1PEZH@1224|Proteobacteria,2UN3W@28211|Alphaproteobacteria,3K23V@41294|Bradyrhizobiaceae	28211|Alphaproteobacteria	H	Methyltransferase domain	-	-	-	-	-	-	-	-	-	-	-	-	Methyltransf_23
NODE_184_length_42316_cov_1338.181775_39	888059.HMPREF9071_0321	3.36E-08	61.2	COG2227@1|root,COG2227@2|Bacteria,4NGVF@976|Bacteroidetes,1HXGK@117743|Flavobacteriia,1EQSV@1016|Capnocytophaga	976|Bacteroidetes	H	Methyltransferase domain protein	-	-	-	-	-	-	-	-	-	-	-	-	Methyltransf_23
NODE_184_length_42316_cov_1338.181775_40	511051.CSE_14280	4.20E-11	71.6	COG1215@1|root,COG1215@2|Bacteria	2|Bacteria	M	transferase activity, transferring glycosyl groups	crtQ	-	-	ko:K10211	ko00906,map00906	-	R07655	RC00523	ko00000,ko00001,ko01000	-	-	-	Glycos_transf_2
NODE_184_length_42316_cov_1338.181775_41	304371.MCP_0896	2.49E-155	447	COG0399@1|root,arCOG00118@2157|Archaea,2XTRQ@28890|Euryarchaeota,2N9FX@224756|Methanomicrobia	224756|Methanomicrobia	E	Belongs to the DegT DnrJ EryC1 family	-	-	2.6.1.102	ko:K13010	ko00520,map00520	-	R10460	RC00006,RC00781	ko00000,ko00001,ko01000,ko01005,ko01007	-	-	-	DegT_DnrJ_EryC1
NODE_184_length_42316_cov_1338.181775_42	1499967.BAYZ01000026_gene1627	4.70E-05	44.3	2DTJ5@1|root,33KM4@2|Bacteria	2|Bacteria	-	-	-	-	-	-	-	-	-	-	-	-	-	-	-
NODE_184_length_42316_cov_1338.181775_43	479431.Namu_1104	4.87E-08	55.8	COG4804@1|root,COG4804@2|Bacteria,2IB0J@201174|Actinobacteria	201174|Actinobacteria	S	Protein of unknown function (DUF1016)	-	-	-	-	-	-	-	-	-	-	-	-	DUF1016
NODE_184_length_42316_cov_1338.181775_44	589924.Ferp_2378	3.01E-56	183	COG0110@1|root,arCOG01848@2157|Archaea,2XWJM@28890|Euryarchaeota,2474T@183980|Archaeoglobi	183980|Archaeoglobi	S	Hexapeptide repeat of succinyl-transferase	-	-	-	-	-	-	-	-	-	-	-	-	Hexapep
NODE_184_length_42316_cov_1338.181775_45	1499967.BAYZ01000057_gene4676	9.60E-77	244	COG0673@1|root,COG0673@2|Bacteria,2NNUQ@2323|unclassified Bacteria	2|Bacteria	S	Oxidoreductase family, NAD-binding Rossmann fold	gnnA	-	-	ko:K09949	-	-	-	-	ko00000	-	-	iAF987.Gmet_2352	GFO_IDH_MocA
NODE_184_length_42316_cov_1338.181775_46	272844.PAB0776	2.81E-155	453	COG0677@1|root,arCOG00252@2157|Archaea,2XUJT@28890|Euryarchaeota,243IX@183968|Thermococci	183968|Thermococci	M	NAD-dependent glycerol-3-phosphate dehydrogenase N-terminus	-	-	-	-	-	-	-	-	-	-	-	-	UDPG_MGDP_dh,UDPG_MGDP_dh_C,UDPG_MGDP_dh_N
NODE_187_length_42124_cov_1395.546721_2	351160.RCIX1274	0.00016	46.2	COG0640@1|root,arCOG01686@2157|Archaea,2XX9R@28890|Euryarchaeota,2N9WK@224756|Methanomicrobia	224756|Methanomicrobia	K	Helix-turn-helix domain	-	-	-	-	-	-	-	-	-	-	-	-	HTH_20
NODE_187_length_42124_cov_1395.546721_3	877455.Metbo_2366	5.37E-28	120	COG0644@1|root,arCOG00570@2157|Archaea,2XUI9@28890|Euryarchaeota,23NUG@183925|Methanobacteria	183925|Methanobacteria	C	Lycopene cyclase protein	-	-	-	-	-	-	-	-	-	-	-	-	FAD_binding_3,Lycopene_cycl
NODE_187_length_42124_cov_1395.546721_4	1089553.Tph_c09000	2.07E-111	341	COG0119@1|root,COG0119@2|Bacteria,1TP4Y@1239|Firmicutes,2495J@186801|Clostridia,42F5P@68295|Thermoanaerobacterales	186801|Clostridia	H	PFAM Pyruvate carboxyltransferase	nifV	-	2.3.3.14	ko:K02594	ko00620,map00620	-	R00271	RC00004,RC00067,RC02754	ko00000,ko00001,ko01000	-	-	-	HMGL-like
NODE_187_length_42124_cov_1395.546721_5	517418.Ctha_0779	1.34E-170	488	COG0827@1|root,COG0827@2|Bacteria,1FEWV@1090|Chlorobi	1090|Chlorobi	H	Eco57I restriction-modification methylase	-	-	2.1.1.72	ko:K07317	-	-	-	-	ko00000,ko01000,ko02048	-	-	-	-
NODE_187_length_42124_cov_1395.546721_6	517418.Ctha_0778	6.06E-73	226	2DW30@1|root,33YAU@2|Bacteria	2|Bacteria	-	-	-	-	-	-	-	-	-	-	-	-	-	-	-
NODE_187_length_42124_cov_1395.546721_7	192952.MM_0810	1.62E-84	270	COG0552@1|root,arCOG01227@2157|Archaea,2XUBI@28890|Euryarchaeota,2N9A4@224756|Methanomicrobia	224756|Methanomicrobia	U	Involved in targeting and insertion of nascent membrane proteins into the cytoplasmic membrane. Acts as a receptor for the complex formed by the signal recognition particle (SRP) and the ribosome-nascent chain (RNC)	ftsY	-	-	ko:K03110	ko02024,ko03060,ko03070,map02024,map03060,map03070	M00335	-	-	ko00000,ko00001,ko00002,ko02044	3.A.5.1,3.A.5.2,3.A.5.7	-	-	SRP54,SRP54_N
NODE_187_length_42124_cov_1395.546721_10	523845.AQXV01000041_gene430	9.33E-71	228	COG2896@1|root,arCOG00930@2157|Archaea,2XT7P@28890|Euryarchaeota,23QHG@183939|Methanococci	183939|Methanococci	H	Catalyzes the cyclization of GTP to (8S)-3',8-cyclo-7,8- dihydroguanosine 5'-triphosphate	moaA	-	4.1.99.22	ko:K03639	ko00790,ko01100,ko04122,map00790,map01100,map04122	-	R09394	RC03420	ko00000,ko00001,ko01000	-	-	-	Fer4_12,Mob_synth_C,Radical_SAM
NODE_187_length_42124_cov_1395.546721_11	1265503.KB905168_gene1431	2.49E-09	60.5	COG2244@1|root,COG2244@2|Bacteria,1R9I0@1224|Proteobacteria,1RP3V@1236|Gammaproteobacteria,2Q809@267889|Colwelliaceae	1236|Gammaproteobacteria	S	Polysaccharide biosynthesis protein	-	-	-	-	-	-	-	-	-	-	-	-	Polysacc_synt_3,Polysacc_synt_C
NODE_187_length_42124_cov_1395.546721_13	933262.AXAM01000020_gene50	1.58E-97	306	COG1373@1|root,COG1373@2|Bacteria,1R3UA@1224|Proteobacteria,42N3U@68525|delta/epsilon subdivisions,2WJ04@28221|Deltaproteobacteria,2MKHY@213118|Desulfobacterales	28221|Deltaproteobacteria	S	AAA domain	-	-	-	ko:K07133	-	-	-	-	ko00000	-	-	-	AAA_14,DUF4143
NODE_187_length_42124_cov_1395.546721_14	572478.Vdis_1790	1.93E-20	85.1	COG1254@1|root,arCOG01674@2157|Archaea,2XR8S@28889|Crenarchaeota	28889|Crenarchaeota	C	PFAM acylphosphatase	acyP	GO:0003674,GO:0003824,GO:0003998,GO:0016787,GO:0016817,GO:0016818	3.6.1.7	ko:K01512	ko00620,ko00627,ko01120,map00620,map00627,map01120	-	R00317,R01421,R01515	RC00043	ko00000,ko00001,ko01000	-	-	-	Acylphosphatase
NODE_187_length_42124_cov_1395.546721_15	529709.PYCH_09250	7.63E-129	388	COG0008@1|root,arCOG00402@2157|Archaea,2XSUM@28890|Euryarchaeota,242RZ@183968|Thermococci	183968|Thermococci	J	Catalyzes the attachment of proline to tRNA(Pro) in a two-step reaction proline is first activated by ATP to form Pro- AMP and then transferred to the acceptor end of tRNA(Pro)	proS	-	6.1.1.15	ko:K01881	ko00970,map00970	M00359,M00360	R03661	RC00055,RC00523	ko00000,ko00001,ko00002,ko01000,ko01007,ko03016	-	-	-	HGTP_anticodon,ProRS-C_1,tRNA-synt_2b
NODE_187_length_42124_cov_1395.546721_16	697281.Mahau_1711	3.75E-52	177	COG0289@1|root,COG0289@2|Bacteria,1TR9D@1239|Firmicutes,248FY@186801|Clostridia,42FCF@68295|Thermoanaerobacterales	186801|Clostridia	E	Catalyzes the conversion of 4-hydroxy- tetrahydrodipicolinate (HTPA) to tetrahydrodipicolinate	dapB	-	1.17.1.8	ko:K00215	ko00261,ko00300,ko01100,ko01110,ko01120,ko01130,ko01230,map00261,map00300,map01100,map01110,map01120,map01130,map01230	M00016,M00525,M00526,M00527	R04198,R04199	RC00478	ko00000,ko00001,ko00002,ko01000	-	-	-	DapB_C,DapB_N
NODE_187_length_42124_cov_1395.546721_18	439235.Dalk_4100	1.41E-61	203	COG1355@1|root,COG1355@2|Bacteria,1MXK5@1224|Proteobacteria,42R55@68525|delta/epsilon subdivisions,2WKKG@28221|Deltaproteobacteria,2MJ1F@213118|Desulfobacterales	28221|Deltaproteobacteria	S	Memo-like protein	-	-	-	ko:K06990	-	-	-	-	ko00000,ko04812	-	-	-	Memo
NODE_187_length_42124_cov_1395.546721_19	403833.Pmob_0648	8.44E-20	88.2	COG0663@1|root,COG0663@2|Bacteria	2|Bacteria	G	COG0663 Carbonic anhydrases acetyltransferases, isoleucine patch superfamily	yrdA	-	-	ko:K02617	-	-	-	-	ko00000	-	-	-	Hexapep,Hexapep_2
NODE_187_length_42124_cov_1395.546721_20	211165.AJLN01000045_gene220	1.28E-08	63.2	COG0382@1|root,COG0382@2|Bacteria,1G2GN@1117|Cyanobacteria,1JKK6@1189|Stigonemataceae	1117|Cyanobacteria	H	UbiA prenyltransferase family	-	-	2.5.1.42	ko:K17105	ko00564,map00564	-	R04520	RC01171	ko00000,ko00001,ko01000	-	-	-	UbiA
NODE_187_length_42124_cov_1395.546721_21	443144.GM21_3887	2.58E-11	74.7	COG1305@1|root,COG1305@2|Bacteria,1RARF@1224|Proteobacteria,42R14@68525|delta/epsilon subdivisions,2WN3R@28221|Deltaproteobacteria,43TZR@69541|Desulfuromonadales	28221|Deltaproteobacteria	E	Transglutaminase/protease-like homologues	-	-	-	-	-	-	-	-	-	-	-	-	Transglut_core
NODE_187_length_42124_cov_1395.546721_22	186497.PF1568	1.57E-100	299	COG0689@1|root,arCOG01575@2157|Archaea,2XVHI@28890|Euryarchaeota,242PZ@183968|Thermococci	183968|Thermococci	J	Catalytic component of the exosome, which is a complex involved in RNA degradation. Has 3'- 5' exoribonuclease activity. Can also synthesize heteropolymeric RNA-tails	rrp41	GO:0000177,GO:0000178,GO:0005575,GO:0005622,GO:0005623,GO:0005737,GO:0006139,GO:0006401,GO:0006725,GO:0006807,GO:0008150,GO:0008152,GO:0009056,GO:0009057,GO:0009987,GO:0016070,GO:0016072,GO:0016075,GO:0019439,GO:0032991,GO:0034641,GO:0034655,GO:0034660,GO:0034661,GO:0043170,GO:0044237,GO:0044238,GO:0044248,GO:0044260,GO:0044265,GO:0044270,GO:0044424,GO:0044444,GO:0044464,GO:0046483,GO:0046700,GO:…	-	ko:K11600	ko03018,map03018	M00390,M00391	-	-	ko00000,ko00001,ko00002,ko03019	-	-	-	RNase_PH,RNase_PH_C
NODE_187_length_42124_cov_1395.546721_23	272844.PAB0818	4.54E-216	610	COG0836@1|root,arCOG02427@2157|Archaea,2XUHF@28890|Euryarchaeota,243KN@183968|Thermococci	183968|Thermococci	M	Belongs to the mannose-6-phosphate isomerase type 2 family	-	-	2.7.7.13,5.3.1.8	ko:K16011	ko00051,ko00520,ko01100,ko01110,ko01130,ko02025,map00051,map00520,map01100,map01110,map01130,map02025	M00114,M00362	R00885,R01819	RC00002,RC00376	ko00000,ko00001,ko00002,ko01000	-	-	-	MannoseP_isomer,NTP_transferase
NODE_187_length_42124_cov_1395.546721_24	525260.HMPREF0276_0721	0.000652	46.2	COG1487@1|root,COG1487@2|Bacteria,2ID5E@201174|Actinobacteria,22PHW@1653|Corynebacteriaceae	201174|Actinobacteria	S	Domain of unknown function (DUF4411)	-	-	-	-	-	-	-	-	-	-	-	-	DUF4411
NODE_187_length_42124_cov_1395.546721_25	387631.Asulf_01391	1.65E-118	354	COG2856@1|root,arCOG07475@2157|Archaea,2Y0TB@28890|Euryarchaeota	28890|Euryarchaeota	K	IrrE N-terminal-like domain	-	-	-	-	-	-	-	-	-	-	-	-	HTH_3,Peptidase_M78
NODE_187_length_42124_cov_1395.546721_26	439481.Aboo_0490	4.69E-108	325	COG0258@1|root,arCOG04050@2157|Archaea,2XTJD@28890|Euryarchaeota,3F2GZ@33867|unclassified Euryarchaeota	28890|Euryarchaeota	L	Structure-specific nuclease with 5'-flap endonuclease and 5'-3' exonuclease activities involved in DNA replication and repair. During DNA replication, cleaves the 5'-overhanging flap structure that is generated by displacement synthesis when DNA polymerase encounters the 5'-end of a downstream Okazaki fragment. Binds the unpaired 3'-DNA end and kinks the DNA to facilitate 5' cleavage specificity.…	fen	-	-	ko:K04799	ko03030,ko03410,ko03450,map03030,map03410,map03450	-	-	-	ko00000,ko00001,ko01000,ko03032,ko03400,ko04147	-	-	-	XPG_I,XPG_N
NODE_187_length_42124_cov_1395.546721_28	309801.trd_1052	1.60E-11	72	COG1266@1|root,COG1266@2|Bacteria,2G9FI@200795|Chloroflexi,27YGJ@189775|Thermomicrobia	189775|Thermomicrobia	S	CAAX protease self-immunity	-	-	-	ko:K07052	-	-	-	-	ko00000	-	-	-	Abi
NODE_187_length_42124_cov_1395.546721_29	665029.EAMY_0505	7.20E-06	51.6	COG1522@1|root,COG1522@2|Bacteria,1PNM5@1224|Proteobacteria,1SWRF@1236|Gammaproteobacteria,3X7EF@551|Erwinia	1236|Gammaproteobacteria	K	helix_turn_helix ASNC type	-	-	-	-	-	-	-	-	-	-	-	-	AsnC_trans_reg,HTH_24
NODE_187_length_42124_cov_1395.546721_30	1121115.AXVN01000030_gene3606	6.05E-136	407	COG1027@1|root,COG1027@2|Bacteria,1TP3U@1239|Firmicutes,2483Z@186801|Clostridia,3Y0Z4@572511|Blautia	186801|Clostridia	E	Fumarase C C-terminus	aspA	-	4.3.1.1	ko:K01744	ko00250,ko01100,map00250,map01100	-	R00490	RC00316,RC02799	ko00000,ko00001,ko01000	-	-	-	FumaraseC_C,Lyase_1
NODE_187_length_42124_cov_1395.546721_32	665571.STHERM_c06320	2.59E-26	107	COG0693@1|root,COG0693@2|Bacteria,2JB8Z@203691|Spirochaetes	203691|Spirochaetes	S	DJ-1/PfpI family	-	-	3.5.1.124	ko:K05520	-	-	-	-	ko00000,ko01000,ko01002	-	-	-	DJ-1_PfpI
NODE_187_length_42124_cov_1395.546721_33	1120998.AUFC01000027_gene2495	1.32E-113	348	COG0165@1|root,COG0165@2|Bacteria,1TNZ6@1239|Firmicutes,2489H@186801|Clostridia,3WCVE@538999|Clostridiales incertae sedis	186801|Clostridia	E	Argininosuccinate lyase C-terminal	argH	-	4.3.2.1	ko:K01755	ko00220,ko00250,ko01100,ko01110,ko01130,ko01230,map00220,map00250,map01100,map01110,map01130,map01230	M00029,M00844,M00845	R01086	RC00445,RC00447	ko00000,ko00001,ko00002,ko01000,ko04147	-	-	-	ASL_C2,Lyase_1
NODE_187_length_42124_cov_1395.546721_34	693661.Arcve_0099	2.62E-07	49.7	COG1532@1|root,arCOG04856@2157|Archaea,2Y275@28890|Euryarchaeota,246J6@183980|Archaeoglobi	183980|Archaeoglobi	S	Predicted RNA-binding protein	-	-	-	-	-	-	-	-	-	-	-	-	RNA_bind_2
NODE_187_length_42124_cov_1395.546721_36	391009.Tmel_0868	1.98E-90	275	COG0294@1|root,COG0294@2|Bacteria,2GCKU@200918|Thermotogae	200918|Thermotogae	H	dihydropteroate synthase	-	-	2.5.1.15	ko:K00796	ko00790,ko01100,map00790,map01100	M00126,M00841	R03066,R03067	RC00121,RC00842	ko00000,ko00001,ko00002,ko01000	-	-	-	Pterin_bind
NODE_187_length_42124_cov_1395.546721_39	70601.32571	1.06E-09	63.5	arCOG02103@1|root,arCOG02103@2157|Archaea,2Y0TZ@28890|Euryarchaeota,243RM@183968|Thermococci	183968|Thermococci	S	Domain of unknown function (DUF4443)	-	-	-	-	-	-	-	-	-	-	-	-	DUF4443
NODE_187_length_42124_cov_1395.546721_41	1410653.JHVC01000005_gene2481	2.33E-05	47	COG1436@1|root,COG1436@2|Bacteria,1VEN1@1239|Firmicutes,24K2E@186801|Clostridia,36MRU@31979|Clostridiaceae	186801|Clostridia	C	#NAME?	-	-	-	ko:K02122	ko00190,ko01100,map00190,map01100	M00159	-	-	ko00000,ko00001,ko00002	3.A.2.2,3.A.2.3	-	-	ATP-synt_F
NODE_187_length_42124_cov_1395.546721_42	243232.MJ_0217	6.59E-248	702	COG1155@1|root,arCOG00868@2157|Archaea,2XT8I@28890|Euryarchaeota,23Q05@183939|Methanococci	183939|Methanococci	C	Produces ATP from ADP in the presence of a proton gradient across the membrane. The archaeal alpha chain is a catalytic subunit	atpA	GO:0003674,GO:0003824,GO:0005215,GO:0005575,GO:0005623,GO:0005886,GO:0006810,GO:0006811,GO:0006812,GO:0008150,GO:0008324,GO:0015075,GO:0015077,GO:0015078,GO:0015318,GO:0015399,GO:0015405,GO:0015672,GO:0016020,GO:0016462,GO:0016787,GO:0016817,GO:0016818,GO:0016887,GO:0017111,GO:0019829,GO:0022804,GO:0022853,GO:0022857,GO:0022890,GO:0034220,GO:0036442,GO:0042623,GO:0042625,GO:0042626,GO:0043492,GO:…	3.6.3.14,3.6.3.15	ko:K02117	ko00190,ko01100,map00190,map01100	M00159	-	-	ko00000,ko00001,ko00002,ko01000	3.A.2.2,3.A.2.3	-	-	ATP-synt_ab,ATP-synt_ab_N,ATP-synt_ab_Xtn
NODE_187_length_42124_cov_1395.546721_43	673860.AciM339_1305	1.09E-227	640	COG1156@1|root,arCOG00865@2157|Archaea,2XSYQ@28890|Euryarchaeota,3F2FK@33867|unclassified Euryarchaeota	28890|Euryarchaeota	C	Produces ATP from ADP in the presence of a proton gradient across the membrane. The archaeal beta chain is a regulatory subunit	atpB	-	-	ko:K02118	ko00190,ko01100,map00190,map01100	M00159	-	-	ko00000,ko00001,ko00002	3.A.2.2,3.A.2.3	-	-	ATP-synt_ab,ATP-synt_ab_N
NODE_187_length_42124_cov_1395.546721_44	267377.MMP1042	0.000458	50.4	COG1527@1|root,arCOG02459@2157|Archaea,2XTK5@28890|Euryarchaeota,23Q2U@183939|Methanococci	183939|Methanococci	C	Produces ATP from ADP in the presence of a proton gradient across the membrane	atpC	-	-	ko:K02119	ko00190,ko01100,map00190,map01100	M00159	-	-	ko00000,ko00001,ko00002	3.A.2.2,3.A.2.3	-	-	vATP-synt_AC39
NODE_205_length_39767_cov_1407.440471_4	579137.Metvu_0881	0.000457	53.1	COG4870@1|root,arCOG03418@1|root,arCOG04500@1|root,arCOG03418@2157|Archaea,arCOG03607@2157|Archaea,arCOG04500@2157|Archaea	2157|Archaea	O	efflux transmembrane transporter activity	-	-	-	-	-	-	-	-	-	-	-	-	Big_3_5,NosD,Peptidase_C1,S_layer_C
NODE_205_length_39767_cov_1407.440471_5	387631.Asulf_01553	0.000743	42.7	COG0063@1|root,arCOG00018@2157|Archaea,2XU4W@28890|Euryarchaeota,245TG@183980|Archaeoglobi	183980|Archaeoglobi	G	Bifunctional enzyme that catalyzes the epimerization of the S- and R-forms of NAD(P)HX and the dehydration of the S-form of NAD(P)HX at the expense of ADP, which is converted to AMP. This allows the repair of both epimers of NAD(P)HX, a damaged form of NAD(P)H that is a result of enzymatic or heat-dependent hydration	nnrD	-	4.2.1.136,5.1.99.6	ko:K17758,ko:K17759	-	-	-	-	ko00000,ko01000	-	-	-	Carb_kinase,YjeF_N
NODE_205_length_39767_cov_1407.440471_6	273075.Ta1247	1.10E-58	188	COG2019@1|root,arCOG01039@2157|Archaea,2XVK7@28890|Euryarchaeota,2426T@183967|Thermoplasmata	183967|Thermoplasmata	F	adenylate kinase activity	adkA	-	2.7.4.3	ko:K00939	ko00230,ko00730,ko01100,ko01110,ko01130,map00230,map00730,map01100,map01110,map01130	M00049	R00127,R01547,R11319	RC00002	ko00000,ko00001,ko00002,ko01000,ko04147	-	-	-	AAA_17
NODE_205_length_39767_cov_1407.440471_7	555779.Dthio_PD1634	2.54E-10	59.3	COG4274@1|root,COG4274@2|Bacteria,1PUJQ@1224|Proteobacteria,42XN6@68525|delta/epsilon subdivisions,2WTHH@28221|Deltaproteobacteria	28221|Deltaproteobacteria	S	GYD domain	-	-	-	-	-	-	-	-	-	-	-	-	GYD
NODE_205_length_39767_cov_1407.440471_8	1469607.KK073768_gene2976	1.21E-38	136	COG0517@1|root,COG0517@2|Bacteria,1G08K@1117|Cyanobacteria,1HKQI@1161|Nostocales	1117|Cyanobacteria	S	PFAM CBS domain	-	-	-	-	-	-	-	-	-	-	-	-	CBS,CP12
NODE_205_length_39767_cov_1407.440471_9	1343739.PAP_06390	1.57E-11	65.9	COG0517@1|root,arCOG00606@2157|Archaea,2Y0BC@28890|Euryarchaeota,243NY@183968|Thermococci	183968|Thermococci	K	Domain in cystathionine beta-synthase and other proteins.	-	-	-	-	-	-	-	-	-	-	-	-	CBS
NODE_205_length_39767_cov_1407.440471_14	1114856.C496_15707	1.30E-39	150	COG1405@1|root,arCOG01981@2157|Archaea,2Y2PM@28890|Euryarchaeota,23ZET@183963|Halobacteria	183963|Halobacteria	K	Stabilizes TBP binding to an archaeal box-A promoter. Also responsible for recruiting RNA polymerase II to the pre- initiation complex (DNA-TBP-TFIIB)	-	-	-	ko:K03124	ko03022,ko05169,ko05203,map03022,map05169,map05203	-	-	-	ko00000,ko00001,ko03021	-	-	-	TFIIB,TF_Zn_Ribbon
NODE_205_length_39767_cov_1407.440471_15	368408.Tpen_0956	7.49E-16	77.8	arCOG03788@1|root,arCOG03788@2157|Archaea	2157|Archaea	-	-	-	-	-	-	-	-	-	-	-	-	-	-	LEA_2
NODE_205_length_39767_cov_1407.440471_17	316274.Haur_2539	2.24E-10	67.8	COG0553@1|root,COG1502@1|root,COG0553@2|Bacteria,COG1502@2|Bacteria,2G6I4@200795|Chloroflexi,376H2@32061|Chloroflexia	32061|Chloroflexia	KL	PFAM helicase domain protein	-	-	-	-	-	-	-	-	-	-	-	-	Helicase_C,PLDc_2
NODE_205_length_39767_cov_1407.440471_18	635013.TherJR_1076	2.41E-24	99.8	COG1439@1|root,COG1439@2|Bacteria,1V7F1@1239|Firmicutes,24WFV@186801|Clostridia	186801|Clostridia	S	Domain of unknown function (DUF4411)	-	-	-	-	-	-	-	-	-	-	-	-	DUF4411
NODE_205_length_39767_cov_1407.440471_19	387631.Asulf_01536	3.09E-87	276	COG2856@1|root,arCOG07475@2157|Archaea,2Y0TB@28890|Euryarchaeota	28890|Euryarchaeota	K	IrrE N-terminal-like domain	-	-	-	-	-	-	-	-	-	-	-	-	Peptidase_M78
NODE_205_length_39767_cov_1407.440471_20	1343739.PAP_09950	4.47E-41	158	COG0750@1|root,arCOG04064@2157|Archaea,2XSZP@28890|Euryarchaeota,243C5@183968|Thermococci	183968|Thermococci	M	Domain present in PSD-95, Dlg, and ZO-1/2.	-	-	-	-	-	-	-	-	-	-	-	-	PDZ_2,Peptidase_M50
NODE_205_length_39767_cov_1407.440471_21	706587.Desti_2212	1.26E-17	83.6	COG1853@1|root,COG1853@2|Bacteria,1MUPP@1224|Proteobacteria,42UT4@68525|delta/epsilon subdivisions,2WQMN@28221|Deltaproteobacteria	28221|Deltaproteobacteria	S	DIM6 NTAB family	-	-	-	-	-	-	-	-	-	-	-	-	Flavin_Reduct
NODE_205_length_39767_cov_1407.440471_22	694440.JOMF01000008_gene1004	4.81E-45	160	COG0452@1|root,arCOG01704@2157|Archaea,2XTZK@28890|Euryarchaeota,2N9EA@224756|Methanomicrobia	224756|Methanomicrobia	H	Catalyzes two steps in the biosynthesis of coenzyme A. In the first step cysteine is conjugated to 4'-phosphopantothenate to form 4-phosphopantothenoylcysteine, in the latter compound is decarboxylated to form 4'-phosphopantotheine	dfp	-	4.1.1.36,6.3.2.5	ko:K13038	ko00770,ko01100,map00770,map01100	M00120	R03269,R04231	RC00064,RC00090,RC00822	ko00000,ko00001,ko00002,ko01000	-	-	-	DFP,Flavoprotein
NODE_205_length_39767_cov_1407.440471_23	304371.MCP_1738	3.34E-32	117	COG0231@1|root,arCOG04277@2157|Archaea,2XX3E@28890|Euryarchaeota,2N9R5@224756|Methanomicrobia	224756|Methanomicrobia	J	Functions by promoting the formation of the first peptide bond	eif5a	-	-	ko:K03263	-	-	-	-	ko00000,ko03012	-	-	-	EFP_N,eIF-5a
NODE_205_length_39767_cov_1407.440471_25	243232.MJ_1323	4.10E-32	132	COG0420@1|root,arCOG00397@2157|Archaea,2XT7A@28890|Euryarchaeota,23QHT@183939|Methanococci	183939|Methanococci	L	Part of the Rad50 Mre11 complex, which is involved in the early steps of DNA double-strand break (DSB) repair. The complex may facilitate opening of the processed DNA ends to aid in the recruitment of HerA and NurA. Mre11 binds to DSB ends and has both double-stranded 3'-5' exonuclease activity and single- stranded endonuclease activity	mre11	GO:0003674,GO:0005488,GO:0005515,GO:0042802	-	ko:K03547	-	-	-	-	ko00000,ko03400	-	-	-	Metallophos
NODE_205_length_39767_cov_1407.440471_27	1379858.N508_01763	4.80E-07	60.1	COG4938@1|root,COG4938@2|Bacteria	2|Bacteria	S	AAA ATPase domain	-	-	-	-	-	-	-	-	-	-	-	-	AAA_15,AAA_21,AAA_23,DUF3696
NODE_205_length_39767_cov_1407.440471_28	693661.Arcve_0175	3.38E-104	332	COG0018@1|root,arCOG00487@2157|Archaea,2XTWP@28890|Euryarchaeota,245YF@183980|Archaeoglobi	183980|Archaeoglobi	J	Belongs to the class-I aminoacyl-tRNA synthetase family	argS	-	6.1.1.19	ko:K01887	ko00970,map00970	M00359,M00360	R03646	RC00055,RC00523	ko00000,ko00001,ko00002,ko01000,ko01007,ko03016,ko03029	-	-	-	Arg_tRNA_synt_N,DALR_1,tRNA-synt_1d
NODE_205_length_39767_cov_1407.440471_29	1232449.BAHV02000021_gene1215	5.66E-08	59.3	COG0637@1|root,COG0637@2|Bacteria,1VA5Z@1239|Firmicutes,24JNY@186801|Clostridia	186801|Clostridia	G	IA, variant 3	-	-	-	-	-	-	-	-	-	-	-	-	HAD_2,Mannitol_dh_C
NODE_205_length_39767_cov_1407.440471_30	502025.Hoch_0068	1.04E-13	84.3	COG3227@1|root,COG3227@2|Bacteria,1Q6DC@1224|Proteobacteria,432XR@68525|delta/epsilon subdivisions,2WYJ7@28221|Deltaproteobacteria,2Z34H@29|Myxococcales	28221|Deltaproteobacteria	E	Zinc metalloprotease (Elastase)	-	-	-	-	-	-	-	-	-	-	-	-	-
NODE_205_length_39767_cov_1407.440471_31	311424.DhcVS_534	3.08E-35	127	COG1611@1|root,COG1611@2|Bacteria,2G6YH@200795|Chloroflexi,34CSH@301297|Dehalococcoidia	301297|Dehalococcoidia	S	Possible lysine decarboxylase	-	-	3.2.2.10	ko:K06966	ko00230,ko00240,map00230,map00240	-	R00182,R00510	RC00063,RC00318	ko00000,ko00001,ko01000	-	-	-	DNA_processg_A
NODE_205_length_39767_cov_1407.440471_32	410359.Pcal_1016	7.08E-25	103	COG0560@1|root,arCOG01158@2157|Archaea,2XQY5@28889|Crenarchaeota	28889|Crenarchaeota	E	PFAM Haloacid dehalogenase domain protein hydrolase	-	-	3.1.3.3	ko:K01079	ko00260,ko00680,ko01100,ko01120,ko01130,ko01200,ko01230,map00260,map00680,map01100,map01120,map01130,map01200,map01230	M00020	R00582	RC00017	ko00000,ko00001,ko00002,ko01000,ko01009	-	-	-	HAD,Hydrolase,Hydrolase_3
NODE_205_length_39767_cov_1407.440471_33	243232.MJ_0101	3.70E-135	403	COG0541@1|root,arCOG01228@2157|Archaea,2XTWX@28890|Euryarchaeota,23QCN@183939|Methanococci	183939|Methanococci	U	Involved in targeting and insertion of nascent membrane proteins into the cytoplasmic membrane. Binds to the hydrophobic signal sequence of the ribosome-nascent chain (RNC) as it emerges from the ribosomes. The SRP-RNC complex is then targeted to the cytoplasmic membrane where it interacts with the SRP receptor FtsY	srp54	-	3.6.5.4	ko:K03106	ko02024,ko03060,ko03070,map02024,map03060,map03070	M00335	-	-	ko00000,ko00001,ko00002,ko01000,ko02044	3.A.5.1,3.A.5.2,3.A.5.7,3.A.5.8,3.A.5.9	-	-	SRP54,SRP54_N,SRP_SPB
NODE_205_length_39767_cov_1407.440471_34	1220534.B655_0129	1.16E-26	101	COG0361@1|root,arCOG01179@2157|Archaea,2XXX0@28890|Euryarchaeota,23P26@183925|Methanobacteria	183925|Methanobacteria	J	Seems to be required for maximal rate of protein biosynthesis. Enhances ribosome dissociation into subunits and stabilizes the binding of the initiator Met-tRNA(I) to 40 S ribosomal subunits	eif1a	-	-	ko:K03236	ko03013,map03013	-	-	-	ko00000,ko00001,ko03012	-	-	-	eIF-1a
NODE_205_length_39767_cov_1407.440471_35	1293048.CBMB010000003_gene1065	3.24E-76	269	COG0550@1|root,arCOG01527@2157|Archaea,arCOG06233@2157|Archaea,2XU6T@28890|Euryarchaeota,23SMS@183963|Halobacteria	183963|Halobacteria	L	Releases the supercoiling and torsional tension of DNA, which is introduced during the DNA replication and transcription, by transiently cleaving and rejoining one strand of the DNA duplex. Introduces a single-strand break via transesterification at a target site in duplex DNA. The scissile phosphodiester is attacked by the catalytic tyrosine of the enzyme, resulting in the formation of a DNA-(5'…	topA	-	5.99.1.2	ko:K03168	-	-	-	-	ko00000,ko01000,ko03032,ko03400	-	-	-	HHH_5,Topoisom_bac,Toprim,zf-C4_Topoisom
NODE_205_length_39767_cov_1407.440471_38	192952.MM_0019	1.74E-93	295	COG1373@1|root,arCOG03167@2157|Archaea,2XXQC@28890|Euryarchaeota,2NAAM@224756|Methanomicrobia	224756|Methanomicrobia	S	Domain of unknown function (DUF4143)	-	-	-	ko:K07133	-	-	-	-	ko00000	-	-	-	AAA_14,DUF4143
NODE_222_length_38393_cov_1451.993766_1	386456.JQKN01000001_gene2152	5.79E-222	654	COG0458@1|root,arCOG01594@2157|Archaea,2XTVE@28890|Euryarchaeota,23NJQ@183925|Methanobacteria	183925|Methanobacteria	E	Belongs to the CarB family	carB	-	6.3.5.5	ko:K01955	ko00240,ko00250,ko01100,map00240,map00250,map01100	M00051	R00256,R00575,R01395,R10948,R10949	RC00002,RC00010,RC00043,RC02750,RC02798,RC03314	ko00000,ko00001,ko00002,ko01000	-	-	-	CPSase_L_D2,CPSase_L_D3,MGS
NODE_222_length_38393_cov_1451.993766_2	304371.MCP_1539	1.04E-46	171	COG1467@1|root,arCOG04110@2157|Archaea,2XUZF@28890|Euryarchaeota,2N95F@224756|Methanomicrobia	224756|Methanomicrobia	L	Catalytic subunit of DNA primase, an RNA polymerase that catalyzes the synthesis of short RNA molecules used as primers for DNA polymerase during DNA replication. The small subunit contains the primase catalytic core and has DNA synthesis activity on its own. Binding to the large subunit stabilizes and modulates the activity, increasing the rate of DNA synthesis while decreasing the length of the…	priS	-	-	ko:K02683	ko03030,map03030	-	-	-	ko00000,ko00001,ko01000,ko03032	-	-	-	DNA_primase_S
NODE_222_length_38393_cov_1451.993766_3	406327.Mevan_0785	9.24E-12	71.2	arCOG07801@1|root,arCOG07801@2157|Archaea,2Y3H4@28890|Euryarchaeota,23RJZ@183939|Methanococci	183939|Methanococci	-	-	-	-	-	-	-	-	-	-	-	-	-	-	-
NODE_222_length_38393_cov_1451.993766_4	579137.Metvu_0794	0.000239	49.3	COG0681@1|root,arCOG01739@2157|Archaea,2XYJI@28890|Euryarchaeota,23R22@183939|Methanococci	183939|Methanococci	U	PFAM Peptidase S24 S26A S26B, conserved region	-	GO:0003674,GO:0003824,GO:0006465,GO:0006508,GO:0006518,GO:0006807,GO:0008150,GO:0008152,GO:0008233,GO:0009987,GO:0010467,GO:0016485,GO:0016787,GO:0019538,GO:0034641,GO:0043170,GO:0043603,GO:0044237,GO:0044238,GO:0044260,GO:0044267,GO:0051604,GO:0071704,GO:0140096,GO:1901564	3.4.21.89	ko:K13280	ko03060,map03060	-	-	-	ko00000,ko00001,ko01000,ko01002	-	-	-	Peptidase_S24
NODE_222_length_38393_cov_1451.993766_5	573063.Metin_0111	2.08E-44	152	COG1102@1|root,arCOG01037@2157|Archaea,2XWPB@28890|Euryarchaeota,23QTJ@183939|Methanococci	183939|Methanococci	F	Belongs to the cytidylate kinase family. Type 2 subfamily	cmk	-	2.7.4.25	ko:K00945	ko00240,ko01100,map00240,map01100	M00052	R00158,R00512,R01665	RC00002	ko00000,ko00001,ko00002,ko01000	-	-	-	Cytidylate_kin2
NODE_222_length_38393_cov_1451.993766_6	1220534.B655_2015	2.51E-73	228	COG1100@1|root,arCOG00354@2157|Archaea,2XT36@28890|Euryarchaeota	28890|Euryarchaeota	S	COG1100 GTPase SAR1 and related small G proteins	oapA	-	-	ko:K06883	-	-	-	-	ko00000	-	-	-	MMR_HSR1
NODE_222_length_38393_cov_1451.993766_7	877455.Metbo_0738	9.28E-15	72.8	COG3365@1|root,arCOG04416@2157|Archaea,2XX2F@28890|Euryarchaeota	28890|Euryarchaeota	S	protein conserved in archaea	oapB	-	-	ko:K09743	-	-	-	-	ko00000	-	-	-	DUF2073
NODE_222_length_38393_cov_1451.993766_8	227377.CBU_0774	1.26E-16	73.9	COG1983@1|root,COG1983@2|Bacteria,1NGIB@1224|Proteobacteria,1T7AM@1236|Gammaproteobacteria,1JF4Z@118969|Legionellales	118969|Legionellales	KT	PspC domain	-	-	-	-	-	-	-	-	-	-	-	-	PspC
NODE_222_length_38393_cov_1451.993766_9	644281.MFS40622_1552	0.00037	43.5	arCOG09553@1|root,arCOG09553@2157|Archaea,2Y0JK@28890|Euryarchaeota,23R8B@183939|Methanococci	183939|Methanococci	S	Phospholipase_D-nuclease N-terminal	-	-	-	-	-	-	-	-	-	-	-	-	PLDc_N
NODE_222_length_38393_cov_1451.993766_10	1303518.CCALI_00530	4.53E-06	50.1	2EFWM@1|root,339NX@2|Bacteria	2|Bacteria	-	-	-	-	-	-	-	-	-	-	-	-	-	-	-
NODE_222_length_38393_cov_1451.993766_11	1303518.CCALI_00530	0.000107	45.8	2EFWM@1|root,339NX@2|Bacteria	2|Bacteria	-	-	-	-	-	-	-	-	-	-	-	-	-	-	-
NODE_222_length_38393_cov_1451.993766_13	70601.32583	6.03E-10	58.5	COG2451@1|root,arCOG04304@2157|Archaea,2Y0KT@28890|Euryarchaeota,244KT@183968|Thermococci	183968|Thermococci	J	Belongs to the eukaryotic ribosomal protein eL33 family	rpl35ae	-	-	ko:K02917	ko03010,map03010	M00177,M00179	-	-	br01610,ko00000,ko00001,ko00002,ko03011	-	-	-	Ribosomal_L35Ae
NODE_222_length_38393_cov_1451.993766_15	679926.Mpet_1073	2.80E-141	413	COG0473@1|root,arCOG01163@2157|Archaea,2XT99@28890|Euryarchaeota,2N918@224756|Methanomicrobia	224756|Methanomicrobia	C	PFAM isocitrate isopropylmalate dehydrogenase	leuB	-	1.1.1.85	ko:K00052	ko00290,ko00660,ko01100,ko01110,ko01210,ko01230,map00290,map00660,map01100,map01110,map01210,map01230	M00432,M00535	R00994,R04426,R10052	RC00084,RC00417,RC03036	br01601,ko00000,ko00001,ko00002,ko01000	-	-	-	Iso_dh
NODE_222_length_38393_cov_1451.993766_16	1220534.B655_1048	8.19E-10	72.4	arCOG02499@1|root,arCOG02501@1|root,arCOG02499@2157|Archaea,arCOG02501@2157|Archaea,2Y0FJ@28890|Euryarchaeota	28890|Euryarchaeota	O	Periplasmic copper-binding protein (NosD)	-	-	-	-	-	-	-	-	-	-	-	-	NosD
NODE_222_length_38393_cov_1451.993766_17	1484460.JSWG01000001_gene2298	0.00028	53.5	COG0515@1|root,COG5184@1|root,COG5295@1|root,COG0515@2|Bacteria,COG5184@2|Bacteria,COG5295@2|Bacteria,4NNEI@976|Bacteroidetes,1I637@117743|Flavobacteriia	976|Bacteroidetes	DZ	Putative metal-binding motif	-	-	-	-	-	-	-	-	-	-	-	-	Cu-binding_MopE,DUF1566
NODE_222_length_38393_cov_1451.993766_19	1365176.N186_03320	5.23E-34	132	COG2519@1|root,arCOG00978@2157|Archaea,2XPU6@28889|Crenarchaeota	28889|Crenarchaeota	J	PFAM tRNA methyltransferase complex GCD14 subunit	-	-	2.1.1.219,2.1.1.220	ko:K07442	-	-	-	-	ko00000,ko01000,ko03016	-	-	-	GCD14,GCD14_N
NODE_222_length_38393_cov_1451.993766_21	368408.Tpen_0288	4.98E-121	370	COG0423@1|root,arCOG00405@2157|Archaea,2XPSF@28889|Crenarchaeota	28889|Crenarchaeota	J	PFAM tRNA synthetase, class II (G, H, P and S)	glyS	GO:0003674,GO:0003824,GO:0004812,GO:0004820,GO:0005488,GO:0005515,GO:0016874,GO:0016875,GO:0046983,GO:0140098,GO:0140101	6.1.1.14	ko:K01880	ko00970,map00970	M00359,M00360	R03654	RC00055,RC00523	ko00000,ko00001,ko00002,ko01000,ko01007,ko03016,ko03029	-	-	-	HGTP_anticodon,tRNA-synt_2b
NODE_222_length_38393_cov_1451.993766_22	269797.Mbar_A1034	4.27E-08	65.1	arCOG03256@1|root,arCOG03256@2157|Archaea,2Y1RB@28890|Euryarchaeota	28890|Euryarchaeota	S	S-layer protein	-	-	-	-	-	-	-	-	-	-	-	-	S-layer
NODE_222_length_38393_cov_1451.993766_23	985053.VMUT_1322	3.10E-46	172	COG1498@1|root,arCOG01923@2157|Archaea,2XPYC@28889|Crenarchaeota	28889|Crenarchaeota	J	PFAM Pre-mRNA processing ribonucleoprotein, binding	-	-	-	ko:K14564	ko03008,map03008	-	-	-	ko00000,ko00001,ko03009	-	-	-	Nop
NODE_222_length_38393_cov_1451.993766_24	267377.MMP1505	2.66E-126	375	COG0674@1|root,arCOG01608@2157|Archaea,2XTB0@28890|Euryarchaeota,23QBD@183939|Methanococci	183939|Methanococci	C	PFAM pyruvate flavodoxin ferredoxin oxidoreductase domain protein	porA	GO:0003674,GO:0003824,GO:0006950,GO:0006979,GO:0008150,GO:0008152,GO:0016491,GO:0050896,GO:0055114	1.2.7.1	ko:K00169	ko00010,ko00020,ko00620,ko00633,ko00640,ko00650,ko00680,ko00720,ko01100,ko01120,ko01130,ko01200,map00010,map00020,map00620,map00633,map00640,map00650,map00680,map00720,map01100,map01120,map01130,map01200	M00173,M00307,M00374,M00620	R01196,R01199,R08034	RC00004,RC00250,RC02742,RC02833	br01601,ko00000,ko00001,ko00002,ko01000	-	-	-	PFOR_II,POR_N
NODE_222_length_38393_cov_1451.993766_25	386456.JQKN01000002_gene2539	2.52E-09	56.6	COG1873@1|root,arCOG02155@2157|Archaea,2Y5JK@28890|Euryarchaeota,23PWG@183925|Methanobacteria	183925|Methanobacteria	S	PRC-barrel domain	-	-	-	-	-	-	-	-	-	-	-	-	PRC
NODE_222_length_38393_cov_1451.993766_26	224325.AF_0028	1.35E-163	470	COG1103@1|root,arCOG00091@2157|Archaea,2XU3S@28890|Euryarchaeota,24619@183980|Archaeoglobi	183980|Archaeoglobi	J	Converts O-phospho-L-seryl-tRNA(Cys) (Sep-tRNA(Cys)) to L-cysteinyl-tRNA(Cys) (Cys-tRNA(Cys))	-	-	2.5.1.73	ko:K06868	ko00970,map00970	-	R08577	RC02948	ko00000,ko00001,ko01000,ko03016	-	-	-	SepSecS
NODE_222_length_38393_cov_1451.993766_27	1184251.TCELL_0021	2.01E-105	325	COG1812@1|root,arCOG01678@2157|Archaea,2XPSB@28889|Crenarchaeota	28889|Crenarchaeota	H	Catalyzes the formation of S-adenosylmethionine from methionine and ATP	mat	-	2.5.1.6	ko:K00789	ko00270,ko01100,ko01110,ko01230,map00270,map01100,map01110,map01230	M00034,M00035,M00368,M00609	R00177,R04771	RC00021,RC01211	ko00000,ko00001,ko00002,ko01000	-	-	-	AdoMet_Synthase
NODE_222_length_38393_cov_1451.993766_28	797303.Natpe_3748	1.14E-15	73.2	COG2412@1|root,arCOG04051@2157|Archaea,2XYQK@28890|Euryarchaeota,23WV5@183963|Halobacteria	183963|Halobacteria	S	Protein of unknown function (DUF424)	-	-	-	ko:K09148	-	-	-	-	ko00000	-	-	-	DUF424
NODE_222_length_38393_cov_1451.993766_29	1131462.DCF50_p2631	1.07E-58	199	COG0530@1|root,COG0530@2|Bacteria,1UQT7@1239|Firmicutes,258JC@186801|Clostridia,260UA@186807|Peptococcaceae	186801|Clostridia	P	PFAM sodium calcium exchanger	-	-	-	ko:K07301	-	-	-	-	ko00000,ko02000	2.A.19.5	-	-	Na_Ca_ex
NODE_222_length_38393_cov_1451.993766_31	70601.32578	3.79E-137	399	COG0214@1|root,arCOG04075@2157|Archaea,2XSYK@28890|Euryarchaeota,243HV@183968|Thermococci	183968|Thermococci	H	Catalyzes the formation of pyridoxal 5'-phosphate from ribose 5-phosphate (RBP), glyceraldehyde 3-phosphate (G3P) and ammonia. The ammonia is provided by the PdxT subunit. Can also use ribulose 5-phosphate and dihydroxyacetone phosphate as substrates, resulting from enzyme-catalyzed isomerization of RBP and G3P, respectively	pdxS	-	4.3.3.6	ko:K06215	ko00750,map00750	-	R07456	RC00010,RC01783,RC03043	ko00000,ko00001,ko01000	-	-	-	SOR_SNZ,ThiG
NODE_222_length_38393_cov_1451.993766_32	1123284.KB899050_gene1804	3.91E-39	139	COG0311@1|root,COG0311@2|Bacteria,1V3I6@1239|Firmicutes,4HFSZ@91061|Bacilli,26P7R@186821|Sporolactobacillaceae	91061|Bacilli	H	Catalyzes the hydrolysis of glutamine to glutamate and ammonia as part of the biosynthesis of pyridoxal 5'-phosphate. The resulting ammonia molecule is channeled to the active site of PdxS	pdxT	GO:0003674,GO:0005488,GO:0005515,GO:0005575,GO:0005622,GO:0005623,GO:0005737,GO:0005829,GO:0006081,GO:0006725,GO:0006732,GO:0006766,GO:0006767,GO:0006793,GO:0006796,GO:0006807,GO:0008150,GO:0008152,GO:0008614,GO:0009058,GO:0009108,GO:0009110,GO:0009987,GO:0017144,GO:0018130,GO:0019438,GO:0019637,GO:0032991,GO:0034641,GO:0042364,GO:0042802,GO:0042816,GO:0042819,GO:0042822,GO:0042823,GO:0044237,GO:…	4.3.3.6	ko:K08681	ko00750,map00750	-	R07456	RC00010,RC01783,RC03043	ko00000,ko00001,ko01000	-	-	-	SNO
NODE_222_length_38393_cov_1451.993766_33	647113.Metok_1325	8.17E-128	380	COG0477@1|root,arCOG00130@2157|Archaea,2XU3E@28890|Euryarchaeota,23QKI@183939|Methanococci	183939|Methanococci	G	PFAM Major facilitator superfamily	-	-	-	-	-	-	-	-	-	-	-	-	MFS_1
NODE_222_length_38393_cov_1451.993766_34	6326.BUX.s01513.115	1.44E-55	194	COG0111@1|root,KOG0068@2759|Eukaryota,38GJA@33154|Opisthokonta,3BEWZ@33208|Metazoa,3CTJ7@33213|Bilateria,40G1S@6231|Nematoda,1KYSP@119089|Chromadorea	33208|Metazoa	E	Belongs to the D-isomer specific 2-hydroxyacid dehydrogenase family	PHGDH	GO:0001505,GO:0003674,GO:0003824,GO:0004617,GO:0005575,GO:0005622,GO:0005623,GO:0005737,GO:0005829,GO:0006082,GO:0006091,GO:0006520,GO:0006541,GO:0006544,GO:0006563,GO:0006564,GO:0006566,GO:0006790,GO:0006805,GO:0006807,GO:0007049,GO:0007275,GO:0007399,GO:0007417,GO:0007420,GO:0008150,GO:0008152,GO:0008652,GO:0009055,GO:0009058,GO:0009064,GO:0009066,GO:0009069,GO:0009070,GO:0009410,GO:0009448,GO:…	1.1.1.399,1.1.1.95	ko:K00058	ko00260,ko00680,ko01100,ko01120,ko01130,ko01200,ko01230,map00260,map00680,map01100,map01120,map01130,map01200,map01230	M00020	R01513	RC00031	ko00000,ko00001,ko00002,ko01000,ko04147	-	-	-	2-Hacid_dh,2-Hacid_dh_C
NODE_222_length_38393_cov_1451.993766_35	1041930.Mtc_1167	4.85E-19	84.7	COG4747@1|root,arCOG04444@2157|Archaea,2XXTI@28890|Euryarchaeota,2N9SE@224756|Methanomicrobia	224756|Methanomicrobia	S	PFAM amino acid-binding ACT domain protein	-	-	-	-	-	-	-	-	-	-	-	-	ACT
NODE_222_length_38393_cov_1451.993766_36	565033.GACE_0438	6.68E-43	149	COG1432@1|root,arCOG02408@2157|Archaea,2XX7V@28890|Euryarchaeota,246W0@183980|Archaeoglobi	183980|Archaeoglobi	S	NYN domain	-	-	-	-	-	-	-	-	-	-	-	-	NYN
NODE_222_length_38393_cov_1451.993766_37	743722.Sph21_1489	8.76E-52	174	COG2518@1|root,COG2518@2|Bacteria,4NFCU@976|Bacteroidetes,1IQ1X@117747|Sphingobacteriia	976|Bacteroidetes	O	Catalyzes the methyl esterification of L-isoaspartyl residues in peptides and proteins that result from spontaneous decomposition of normal L-aspartyl and L-asparaginyl residues. It plays a role in the repair and or degradation of damaged proteins	pcm	-	2.1.1.77	ko:K00573	-	-	-	-	ko00000,ko01000	-	-	-	PCMT
NODE_222_length_38393_cov_1451.993766_38	747365.Thena_0479	1.15E-123	362	COG1227@1|root,COG1227@2|Bacteria,1TPH6@1239|Firmicutes,248RQ@186801|Clostridia,42I12@68295|Thermoanaerobacterales	186801|Clostridia	C	DHHA2	ppaC	-	3.6.1.1	ko:K15986	ko00190,map00190	-	-	-	ko00000,ko00001,ko01000	-	-	-	CBS,DHH,DHHA2,DRTGG
NODE_266_length_34878_cov_1366.940614_1	679926.Mpet_0703	1.42E-131	389	COG0436@1|root,arCOG01133@2157|Archaea,2XU6A@28890|Euryarchaeota,2N9FK@224756|Methanomicrobia	224756|Methanomicrobia	E	PFAM Aminotransferase class I and II	-	-	2.6.1.83	ko:K10206	ko00300,ko01100,ko01110,ko01130,ko01230,map00300,map01100,map01110,map01130,map01230	M00527	R07613	RC00006,RC01847	ko00000,ko00001,ko00002,ko01000,ko01007	-	-	-	Aminotran_1_2
NODE_266_length_34878_cov_1366.940614_2	459349.CLOAM0171	7.36E-118	346	28HP3@1|root,2Z7X8@2|Bacteria,2NRGI@2323|unclassified Bacteria	2|Bacteria	-	-	-	-	-	-	-	-	-	-	-	-	-	-	-
NODE_266_length_34878_cov_1366.940614_3	459349.CLOAM0170	6.86E-52	174	COG0863@1|root,COG0863@2|Bacteria	2|Bacteria	L	N-4 methylation of cytosine	-	-	-	-	-	-	-	-	-	-	-	-	N6_N4_Mtase
NODE_266_length_34878_cov_1366.940614_4	1005058.UMN179_01892	1.51E-109	321	2ASPA@1|root,31I45@2|Bacteria,1QHYF@1224|Proteobacteria,1TFQ4@1236|Gammaproteobacteria,1Y9KD@135625|Pasteurellales	135625|Pasteurellales	S	ICEA Protein	-	-	-	-	-	-	-	-	-	-	-	-	ICEA
NODE_266_length_34878_cov_1366.940614_6	459349.CLOAM0170	2.59E-132	390	COG0863@1|root,COG0863@2|Bacteria	2|Bacteria	L	N-4 methylation of cytosine	-	-	-	-	-	-	-	-	-	-	-	-	N6_N4_Mtase
NODE_266_length_34878_cov_1366.940614_7	1173024.KI912148_gene4128	5.95E-68	210	COG1839@1|root,COG1839@2|Bacteria,1G575@1117|Cyanobacteria,1JK2S@1189|Stigonemataceae	1117|Cyanobacteria	S	Adenosine specific kinase	-	-	-	ko:K09129	-	-	-	-	ko00000	-	-	-	Adenosine_kin
NODE_266_length_34878_cov_1366.940614_8	269797.Mbar_A3562	1.01E-100	313	COG0126@1|root,arCOG00496@2157|Archaea,2XSXX@28890|Euryarchaeota,2N98M@224756|Methanomicrobia	224756|Methanomicrobia	G	Belongs to the phosphoglycerate kinase family	pgk	-	2.7.2.3	ko:K00927	ko00010,ko00710,ko01100,ko01110,ko01120,ko01130,ko01200,ko01230,map00010,map00710,map01100,map01110,map01120,map01130,map01200,map01230	M00001,M00002,M00003,M00165,M00166,M00308,M00552	R01512	RC00002,RC00043	ko00000,ko00001,ko00002,ko01000,ko04147	-	-	-	PGK
NODE_266_length_34878_cov_1366.940614_9	439481.Aboo_1247	9.48E-27	108	COG1590@1|root,arCOG04156@2157|Archaea,2XWQD@28890|Euryarchaeota,3F3BG@33867|unclassified Euryarchaeota	28890|Euryarchaeota	J	S-adenosyl-L-methionine-dependent methyltransferase that acts as a component of the wyosine derivatives biosynthesis pathway. Probably methylates N-4 position of wybutosine-86 to produce wybutosine-72	taw3	-	2.1.1.282	ko:K15450	-	-	-	-	ko00000,ko01000,ko03016	-	-	-	TYW3
NODE_266_length_34878_cov_1366.940614_10	868131.MSWAN_1189	1.89E-99	301	COG0803@1|root,arCOG01005@2157|Archaea,2XV9U@28890|Euryarchaeota	28890|Euryarchaeota	P	ABC-type metal ion transport system periplasmic component surface adhesin	znuA1	-	-	ko:K09815	ko02010,map02010	M00242	-	-	ko00000,ko00001,ko00002,ko02000	3.A.1.15.3,3.A.1.15.5	-	-	ZnuA
NODE_266_length_34878_cov_1366.940614_11	868131.MSWAN_1188	2.99E-44	147	COG0864@1|root,arCOG01008@2157|Archaea,2XWHW@28890|Euryarchaeota	28890|Euryarchaeota	K	Transcriptional regulator	nikR1	-	-	ko:K07722	-	-	-	-	ko00000,ko03000	-	-	-	NikR_C,RHH_1
NODE_266_length_34878_cov_1366.940614_12	1382306.JNIM01000001_gene3271	3.79E-10	56.2	2DEPM@1|root,2ZNRD@2|Bacteria,2G9FN@200795|Chloroflexi	200795|Chloroflexi	-	-	-	-	-	-	-	-	-	-	-	-	-	-	-
NODE_266_length_34878_cov_1366.940614_13	1382306.JNIM01000001_gene3271	7.88E-11	57.8	2DEPM@1|root,2ZNRD@2|Bacteria,2G9FN@200795|Chloroflexi	200795|Chloroflexi	-	-	-	-	-	-	-	-	-	-	-	-	-	-	-
NODE_266_length_34878_cov_1366.940614_14	443254.Marpi_1878	4.32E-31	122	COG0084@1|root,COG0084@2|Bacteria,2GCIK@200918|Thermotogae	200918|Thermotogae	L	Hydrolase, TatD family	-	-	-	ko:K03424	-	-	-	-	ko00000,ko01000	-	-	-	TatD_DNase
NODE_266_length_34878_cov_1366.940614_15	420247.Msm_0930	2.00E-22	99	COG1047@1|root,arCOG00980@2157|Archaea,2XTB7@28890|Euryarchaeota,23NZB@183925|Methanobacteria	183925|Methanobacteria	O	Peptidyl-prolyl cis-trans isomerase	-	-	5.2.1.8	ko:K01802,ko:K03775	-	-	-	-	ko00000,ko01000,ko03110	-	-	-	FKBP_C
NODE_266_length_34878_cov_1366.940614_16	1041930.Mtc_0385	1.76E-65	214	COG2524@1|root,arCOG00610@2157|Archaea,2XVPF@28890|Euryarchaeota,2N96A@224756|Methanomicrobia	224756|Methanomicrobia	K	signal transduction protein with CBS domains	-	-	-	ko:K07744	-	-	-	-	ko00000	-	-	-	CBS,HrcA_DNA-bdg
NODE_266_length_34878_cov_1366.940614_18	1499967.BAYZ01000026_gene1627	3.32E-35	122	2DTJ5@1|root,33KM4@2|Bacteria	2|Bacteria	-	-	-	-	-	-	-	-	-	-	-	-	-	-	-
NODE_266_length_34878_cov_1366.940614_19	909663.KI867150_gene818	1.40E-41	155	COG4191@1|root,COG4191@2|Bacteria	2|Bacteria	T	Histidine kinase	-	-	-	-	-	-	-	-	-	-	-	-	EAL,GGDEF,PAS_4
NODE_266_length_34878_cov_1366.940614_20	675635.Psed_1120	2.67E-19	88.2	COG1451@1|root,COG1451@2|Bacteria,2GMP6@201174|Actinobacteria,4E307@85010|Pseudonocardiales	201174|Actinobacteria	S	Metal-dependent hydrolase	-	-	-	ko:K07043	-	-	-	-	ko00000	-	-	-	DUF45
NODE_266_length_34878_cov_1366.940614_21	1203556.HMPREF1478_01717	6.45E-07	56.6	COG0546@1|root,COG0546@2|Bacteria,2HFGX@201174|Actinobacteria,4D4P0@85005|Actinomycetales	201174|Actinobacteria	S	cog cog0546	nt5e	GO:0003674,GO:0003824,GO:0004672,GO:0004713,GO:0005575,GO:0005622,GO:0005623,GO:0005737,GO:0005829,GO:0006464,GO:0006468,GO:0006793,GO:0006796,GO:0006807,GO:0008150,GO:0008152,GO:0009987,GO:0016301,GO:0016310,GO:0016740,GO:0016772,GO:0016773,GO:0018108,GO:0018193,GO:0018212,GO:0019538,GO:0036211,GO:0043170,GO:0043412,GO:0044237,GO:0044238,GO:0044260,GO:0044267,GO:0044424,GO:0044444,GO:0044464,GO:…	3.1.3.18	ko:K01091	ko00630,ko01100,ko01110,ko01130,map00630,map01100,map01110,map01130	-	R01334	RC00017	ko00000,ko00001,ko01000	-	-	-	HAD_2
NODE_266_length_34878_cov_1366.940614_22	439481.Aboo_0655	4.48E-108	332	COG0533@1|root,arCOG01183@2157|Archaea,arCOG01185@2157|Archaea,2XT07@28890|Euryarchaeota,3F2H7@33867|unclassified Euryarchaeota	28890|Euryarchaeota	LT	Protein kinase domain	kae1	GO:0000408,GO:0002949,GO:0005575,GO:0005622,GO:0005623,GO:0006139,GO:0006396,GO:0006399,GO:0006400,GO:0006725,GO:0006807,GO:0008033,GO:0008150,GO:0008152,GO:0009451,GO:0009987,GO:0010467,GO:0016070,GO:0032991,GO:0034470,GO:0034641,GO:0034660,GO:0043170,GO:0043412,GO:0044237,GO:0044238,GO:0044424,GO:0044464,GO:0046483,GO:0070525,GO:0071704,GO:0090304,GO:1901360	2.3.1.234,2.7.11.1	ko:K08851,ko:K15904	-	-	R10648	RC00070,RC00416	ko00000,ko01000,ko01001,ko03016	-	-	-	Kdo,Peptidase_M22,Pkinase,RIO1
NODE_266_length_34878_cov_1366.940614_23	1071085.KK033115_gene2277	4.96E-28	121	COG0206@1|root,arCOG02202@2157|Archaea,2XVVX@28890|Euryarchaeota,23TQG@183963|Halobacteria	183963|Halobacteria	D	Tubulin/FtsZ family, GTPase domain	-	-	-	ko:K22222	-	-	-	-	ko00000,ko04812	-	-	-	Tubulin
NODE_266_length_34878_cov_1366.940614_26	1121904.ARBP01000006_gene3681	8.51E-19	97.8	COG3419@1|root,COG4447@1|root,COG4932@1|root,COG5184@1|root,COG3419@2|Bacteria,COG4447@2|Bacteria,COG4932@2|Bacteria,COG5184@2|Bacteria,4NNEI@976|Bacteroidetes	976|Bacteroidetes	DZ	Putative metal-binding motif	-	-	-	-	-	-	-	-	-	-	-	-	Cu-binding_MopE,DUF1566
NODE_266_length_34878_cov_1366.940614_29	880073.Calab_2069	5.72E-06	59.3	COG1404@1|root,COG1520@1|root,COG1404@2|Bacteria,COG1520@2|Bacteria,2NQX6@2323|unclassified Bacteria	2|Bacteria	O	SPTR Peptidase S8 and S53 subtilisin kexin sedolisin	-	-	-	ko:K14645,ko:K17713,ko:K20952	ko02024,ko05111,map02024,map05111	-	-	-	ko00000,ko00001,ko01000,ko01002,ko02000,ko03110	1.B.33.1	-	-	PKD,PQQ_2,PQQ_3,Peptidase_S8
NODE_266_length_34878_cov_1366.940614_32	666510.ASAC_1500	6.44E-10	72.4	arCOG12761@1|root,arCOG12761@2157|Archaea,2XRPY@28889|Crenarchaeota	28889|Crenarchaeota	-	-	-	-	-	-	-	-	-	-	-	-	-	-	-
NODE_310_length_31005_cov_1482.150145_1	269797.Mbar_A2069	1.11E-255	717	COG0129@1|root,arCOG04045@2157|Archaea,2XSW2@28890|Euryarchaeota,2N992@224756|Methanomicrobia	224756|Methanomicrobia	E	Belongs to the IlvD Edd family	ilvD	-	4.2.1.9	ko:K01687	ko00290,ko00770,ko01100,ko01110,ko01130,ko01210,ko01230,map00290,map00770,map01100,map01110,map01130,map01210,map01230	M00019,M00570	R01209,R04441,R05070	RC00468,RC01714	ko00000,ko00001,ko00002,ko01000	-	-	iAF692.Mbar_A2069	ILVD_EDD
NODE_310_length_31005_cov_1482.150145_2	267377.MMP1504	5.53E-106	317	COG1013@1|root,arCOG01601@2157|Archaea,2XT3E@28890|Euryarchaeota,23Q2N@183939|Methanococci	183939|Methanococci	C	PFAM thiamine pyrophosphate protein domain protein TPP-binding	porB	-	1.2.7.1	ko:K00170	ko00010,ko00020,ko00620,ko00633,ko00640,ko00650,ko00680,ko00720,ko01100,ko01120,ko01130,ko01200,map00010,map00020,map00620,map00633,map00640,map00650,map00680,map00720,map01100,map01120,map01130,map01200	M00173,M00307,M00374,M00620	R01196,R01199,R08034	RC00004,RC00250,RC02742,RC02833	br01601,ko00000,ko00001,ko00002,ko01000	-	-	-	TPP_enzyme_C
NODE_310_length_31005_cov_1482.150145_3	877415.JNJQ01000001_gene2145	4.83E-11	67.8	COG0484@1|root,COG0484@2|Bacteria,1TP00@1239|Firmicutes,3VNZS@526524|Erysipelotrichia	526524|Erysipelotrichia	O	ATP binding to DnaK triggers the release of the substrate protein, thus completing the reaction cycle. Several rounds of ATP-dependent interactions between DnaJ, DnaK and GrpE are required for fully efficient folding. Also involved, together with DnaK and GrpE, in the DNA replication of plasmids through activation of initiation proteins	-	-	-	-	-	-	-	-	-	-	-	-	DnaJ,DnaJ_C,DnaJ_CXXCXGXG
NODE_310_length_31005_cov_1482.150145_4	647113.Metok_0666	3.94E-119	355	COG0136@1|root,arCOG00494@2157|Archaea,2XTKH@28890|Euryarchaeota,23QAD@183939|Methanococci	183939|Methanococci	E	Catalyzes the NADPH-dependent formation of L-aspartate- semialdehyde (L-ASA) by the reductive dephosphorylation of L- aspartyl-4-phosphate	asd	-	1.2.1.11	ko:K00133	ko00260,ko00261,ko00270,ko00300,ko01100,ko01110,ko01120,ko01130,ko01210,ko01230,map00260,map00261,map00270,map00300,map01100,map01110,map01120,map01130,map01210,map01230	M00016,M00017,M00018,M00033,M00525,M00526,M00527	R02291	RC00684	ko00000,ko00001,ko00002,ko01000	-	-	-	Semialdhyde_dh,Semialdhyde_dhC
NODE_310_length_31005_cov_1482.150145_5	673860.AciM339_0318	5.41E-61	192	COG1731@1|root,arCOG01322@2157|Archaea,2XX0K@28890|Euryarchaeota,3F2K2@33867|unclassified Euryarchaeota	28890|Euryarchaeota	H	6,7-dimethyl-8-ribityllumazine synthase	ribC	-	2.5.1.9	ko:K00793	ko00740,ko01100,ko01110,map00740,map01100,map01110	M00125	R00066	RC00958,RC00960	ko00000,ko00001,ko00002,ko01000	-	-	-	DMRL_synthase
NODE_310_length_31005_cov_1482.150145_6	1449126.JQKL01000090_gene491	8.73E-05	45.8	COG2025@1|root,COG2025@2|Bacteria,1TPC8@1239|Firmicutes,247NF@186801|Clostridia	186801|Clostridia	C	electron transfer flavoprotein	etfA	GO:0000166,GO:0003674,GO:0003824,GO:0005488,GO:0008150,GO:0008152,GO:0016491,GO:0016627,GO:0016628,GO:0036094,GO:0043167,GO:0043168,GO:0048037,GO:0050660,GO:0050662,GO:0055114,GO:0071949,GO:0097159,GO:1901265,GO:1901363	1.3.1.108	ko:K03522,ko:K22432	-	-	-	-	ko00000,ko01000,ko04147	-	-	-	ETF,ETF_alpha,Fer4
NODE_310_length_31005_cov_1482.150145_7	529709.PYCH_00770	2.16E-21	87.8	COG1581@1|root,arCOG01753@2157|Archaea,2XZH4@28890|Euryarchaeota,244BC@183968|Thermococci	183968|Thermococci	K	Binds double-stranded DNA tightly but without sequence specificity. It is distributed uniformly and abundantly on the chromosome, suggesting a role in chromatin architecture. However, it does not significantly compact DNA. Binds rRNA and mRNA in vivo. May play a role in maintaining the structural and functional stability of RNA, and, perhaps, ribosomes	albA	-	-	ko:K03622	-	-	-	-	ko00000	-	-	-	Alba
NODE_310_length_31005_cov_1482.150145_8	523845.AQXV01000049_gene925	8.84E-49	167	COG1891@1|root,arCOG04482@2157|Archaea,2XUBQ@28890|Euryarchaeota,23QQH@183939|Methanococci	183939|Methanococci	H	Catalyzes the formation of 4-(hydroxymethyl)-2- furancarboxaldehyde phosphate (4-HFC-P) from two molecules of glyceraldehyde-3-P (GA-3-P)	mfnB	-	4.2.3.153	ko:K09733	ko00680,map00680	-	R10935	RC03315	ko00000,ko00001,ko01000	-	-	-	4HFCP_synth
NODE_310_length_31005_cov_1482.150145_9	941824.TCEL_01426	1.78E-100	313	COG0128@1|root,COG0128@2|Bacteria,1TPIH@1239|Firmicutes,2488G@186801|Clostridia,36E1H@31979|Clostridiaceae	186801|Clostridia	E	Catalyzes the transfer of the enolpyruvyl moiety of phosphoenolpyruvate (PEP) to the 5-hydroxyl of shikimate-3- phosphate (S3P) to produce enolpyruvyl shikimate-3-phosphate and inorganic phosphate	aroA	-	2.5.1.19	ko:K00800	ko00400,ko01100,ko01110,ko01130,ko01230,map00400,map01100,map01110,map01130,map01230	M00022	R03460	RC00350	ko00000,ko00001,ko00002,ko01000	-	-	-	EPSP_synthase
NODE_310_length_31005_cov_1482.150145_10	868131.MSWAN_0923	1.08E-09	57.4	COG2034@1|root,arCOG02717@2157|Archaea	2157|Archaea	S	Protein of unknown function DUF131	-	-	-	-	-	-	-	-	-	-	-	-	DUF131
NODE_310_length_31005_cov_1482.150145_11	373994.Riv7116_3635	6.11E-06	56.2	COG0517@1|root,COG0617@1|root,COG0618@1|root,COG0517@2|Bacteria,COG0617@2|Bacteria,COG0618@2|Bacteria,1FZVS@1117|Cyanobacteria,1HIN5@1161|Nostocales	1117|Cyanobacteria	J	Belongs to the tRNA nucleotidyltransferase poly(A) polymerase family	-	-	2.7.7.19,2.7.7.72	ko:K00970,ko:K00974	ko03013,ko03018,map03013,map03018	-	R09382,R09383,R09384,R09386	RC00078	ko00000,ko00001,ko01000,ko03016,ko03019	-	-	-	CBS,DHH,DHHA1,PolyA_pol,PolyA_pol_RNAbd
NODE_310_length_31005_cov_1482.150145_12	673860.AciM339_1308	1.62E-05	50.1	COG1730@1|root,arCOG01341@2157|Archaea,2Y6C8@28890|Euryarchaeota,3F2UB@33867|unclassified Euryarchaeota	28890|Euryarchaeota	O	Molecular chaperone capable of stabilizing a range of proteins. Seems to fulfill an ATP-independent, HSP70-like function in archaeal de novo protein folding	pfdA	-	-	ko:K04797	-	-	-	-	ko00000,ko03110	-	-	-	Prefoldin
NODE_310_length_31005_cov_1482.150145_13	419665.Maeo_0250	8.64E-60	204	COG0079@1|root,arCOG04273@2157|Archaea,2XTFZ@28890|Euryarchaeota,23Q17@183939|Methanococci	183939|Methanococci	E	Imidazole acetol-phosphate transaminase	hisC	-	2.6.1.9	ko:K00817	ko00340,ko00350,ko00360,ko00400,ko00401,ko00960,ko01100,ko01110,ko01130,ko01230,map00340,map00350,map00360,map00400,map00401,map00960,map01100,map01110,map01130,map01230	M00026	R00694,R00734,R03243	RC00006,RC00888	ko00000,ko00001,ko00002,ko01000,ko01007	-	-	-	Aminotran_1_2
NODE_310_length_31005_cov_1482.150145_14	673860.AciM339_1327	4.59E-46	153	COG0105@1|root,arCOG04313@2157|Archaea,2XWSK@28890|Euryarchaeota,3F2MT@33867|unclassified Euryarchaeota	28890|Euryarchaeota	F	Major role in the synthesis of nucleoside triphosphates other than ATP. The ATP gamma phosphate is transferred to the NDP beta phosphate via a ping-pong mechanism, using a phosphorylated active-site intermediate	ndk	GO:0003674,GO:0003824,GO:0004550,GO:0005575,GO:0005622,GO:0005623,GO:0006139,GO:0006165,GO:0006725,GO:0006753,GO:0006793,GO:0006796,GO:0006807,GO:0008150,GO:0008152,GO:0009117,GO:0009132,GO:0009987,GO:0016301,GO:0016310,GO:0016740,GO:0016772,GO:0016776,GO:0019205,GO:0019637,GO:0034641,GO:0044237,GO:0044238,GO:0044281,GO:0044464,GO:0046483,GO:0046939,GO:0055086,GO:0071704,GO:1901360	2.7.4.6	ko:K00940	ko00230,ko00240,ko00983,ko01100,ko01110,ko01130,ko04016,map00230,map00240,map00983,map01100,map01110,map01130,map04016	M00049,M00050,M00052,M00053	R00124,R00139,R00156,R00330,R00570,R00722,R01137,R01857,R02093,R02326,R02331,R03530,R11894,R11895	RC00002	ko00000,ko00001,ko00002,ko01000,ko04131	-	-	iAF692.Mbar_A3385	NDK
NODE_310_length_31005_cov_1482.150145_15	1121423.JONT01000003_gene992	0.000186	45.1	COG1109@1|root,COG1109@2|Bacteria,1TP2N@1239|Firmicutes,2481Y@186801|Clostridia,260YQ@186807|Peptococcaceae	186801|Clostridia	G	Phosphoglucomutase phosphomannomutase alpha beta alpha domain I	pgm	-	5.4.2.2	ko:K01835	ko00010,ko00030,ko00052,ko00230,ko00500,ko00520,ko00521,ko01100,ko01110,ko01120,ko01130,map00010,map00030,map00052,map00230,map00500,map00520,map00521,map01100,map01110,map01120,map01130	M00549	R00959,R01057,R08639	RC00408	ko00000,ko00001,ko00002,ko01000	-	-	-	PGM_PMM_I,PGM_PMM_II,PGM_PMM_III,PGM_PMM_IV
NODE_310_length_31005_cov_1482.150145_16	1121948.AUAC01000006_gene518	1.61E-07	59.7	COG1361@1|root,COG2885@1|root,COG1361@2|Bacteria,COG2885@2|Bacteria,1R5G4@1224|Proteobacteria,2UC86@28211|Alphaproteobacteria	28211|Alphaproteobacteria	M	TIGRFAM conserved repeat domain	-	-	-	-	-	-	-	-	-	-	-	-	DUF11,SdrD_B
NODE_310_length_31005_cov_1482.150145_17	216432.CA2559_00005	2.09E-07	61.6	COG1361@1|root,COG1361@2|Bacteria,4NMB8@976|Bacteroidetes	976|Bacteroidetes	M	Conserved repeat domain	-	-	-	-	-	-	-	-	-	-	-	-	Big_3_3,CHU_C,DUF11,SdrD_B
NODE_310_length_31005_cov_1482.150145_18	797114.C475_10408	1.57E-10	59.3	COG2075@1|root,arCOG01950@2157|Archaea,2Y00Q@28890|Euryarchaeota,23XGF@183963|Halobacteria	183963|Halobacteria	J	binds to the 23S rRNA	rpl24e	-	-	ko:K02896	ko03010,map03010	M00177,M00179	-	-	br01610,ko00000,ko00001,ko00002,ko03011	-	-	-	Ribosomal_L24e
NODE_310_length_31005_cov_1482.150145_19	573063.Metin_1394	3.49E-21	85.9	COG2053@1|root,arCOG04314@2157|Archaea,2XYMV@28890|Euryarchaeota,23R3Y@183939|Methanococci	183939|Methanococci	J	Belongs to the eukaryotic ribosomal protein eS28 family	rps28e	GO:0000028,GO:0003674,GO:0003676,GO:0003723,GO:0003735,GO:0005198,GO:0005488,GO:0005575,GO:0005622,GO:0005623,GO:0005737,GO:0005829,GO:0005840,GO:0006139,GO:0006364,GO:0006396,GO:0006725,GO:0006807,GO:0006996,GO:0008150,GO:0008152,GO:0009987,GO:0010467,GO:0015935,GO:0016043,GO:0016070,GO:0016072,GO:0022607,GO:0022613,GO:0022618,GO:0022626,GO:0022627,GO:0030490,GO:0032991,GO:0034470,GO:0034622,GO:…	-	ko:K02979	ko03010,map03010	M00177,M00179	-	-	br01610,ko00000,ko00001,ko00002,ko03011	-	-	-	Ribosomal_S28e
NODE_310_length_31005_cov_1482.150145_20	572546.Arcpr_0494	7.10E-42	141	COG1358@1|root,arCOG01751@2157|Archaea,2XX4C@28890|Euryarchaeota,246BV@183980|Archaeoglobi	183980|Archaeoglobi	J	Multifunctional RNA-binding protein that recognizes the K-turn motif in ribosomal RNA, the RNA component of RNase P, box H ACA, box C D and box C' D' sRNAs	rpl7ae	-	-	ko:K02936	ko03010,map03010	M00177,M00179	-	-	br01610,ko00000,ko00001,ko00002,ko03009,ko03011	-	-	-	Ribosomal_L7Ae
NODE_310_length_31005_cov_1482.150145_21	304371.MCP_0196	1.59E-09	57.4	COG2092@1|root,arCOG01988@2157|Archaea,2XYNW@28890|Euryarchaeota,2NA09@224756|Methanomicrobia	224756|Methanomicrobia	J	Promotes the exchange of GDP for GTP in EF-1-alpha GDP, thus allowing the regeneration of EF-1-alpha GTP that could then be used to form the ternary complex EF-1-alpha GTP AAtRNA	ef1b	-	-	ko:K03232	-	-	-	-	ko00000,ko03012	-	-	-	EF1_GNE
NODE_310_length_31005_cov_1482.150145_23	456320.Mvol_1557	5.05E-37	141	COG1767@1|root,arCOG04238@2157|Archaea,2XT6S@28890|Euryarchaeota,23QHM@183939|Methanococci	183939|Methanococci	H	PFAM Triphosphoribosyl-dephospho-CoA protein	-	-	2.4.2.52	ko:K05966	ko02020,map02020	-	R09675	RC00049,RC00063	ko00000,ko00001,ko01000	-	-	-	CitG
NODE_310_length_31005_cov_1482.150145_24	391623.TERMP_00311	2.51E-64	214	COG1537@1|root,arCOG01741@2157|Archaea,2XTQ4@28890|Euryarchaeota,243CE@183968|Thermococci	183968|Thermococci	J	May function in recognizing stalled ribosomes, interact with stem-loop structures in stalled mRNA molecules, and effect endonucleolytic cleavage of the mRNA. May play a role in the release non-functional ribosomes and degradation of damaged mRNAs. Has endoribonuclease activity	pelA	GO:0000956,GO:0003674,GO:0005488,GO:0005575,GO:0005622,GO:0005623,GO:0005737,GO:0006139,GO:0006401,GO:0006402,GO:0006412,GO:0006518,GO:0006725,GO:0006807,GO:0006996,GO:0008150,GO:0008152,GO:0009056,GO:0009057,GO:0009058,GO:0009059,GO:0009892,GO:0009987,GO:0010467,GO:0010468,GO:0010605,GO:0010629,GO:0016043,GO:0016070,GO:0016071,GO:0016072,GO:0016075,GO:0019222,GO:0019439,GO:0019538,GO:0022411,GO:…	-	ko:K06965	ko03015,map03015	-	-	-	ko00000,ko00001	-	-	-	eRF1_1,eRF1_2,eRF1_3
NODE_310_length_31005_cov_1482.150145_26	1123037.AUDE01000015_gene2597	2.12E-11	73.6	COG2866@1|root,COG2866@2|Bacteria,4NX6S@976|Bacteroidetes,1I61Y@117743|Flavobacteriia	976|Bacteroidetes	E	Carboxypeptidase	-	-	-	-	-	-	-	-	-	-	-	-	Cu-binding_MopE
NODE_310_length_31005_cov_1482.150145_27	634498.mru_1736	4.30E-128	395	COG1001@1|root,arCOG00693@2157|Archaea,2XV8C@28890|Euryarchaeota,23NNN@183925|Methanobacteria	183925|Methanobacteria	F	Belongs to the metallo-dependent hydrolases superfamily. Adenine deaminase family	ade	-	3.5.4.2	ko:K01486	ko00230,ko01100,map00230,map01100	-	R01244	RC00477	ko00000,ko00001,ko01000	-	-	-	Adenine_deam_C,Amidohydro_1
NODE_310_length_31005_cov_1482.150145_28	224325.AF_0219	5.75E-157	462	COG0119@1|root,arCOG02092@2157|Archaea,2XSZJ@28890|Euryarchaeota,246MJ@183980|Archaeoglobi	183980|Archaeoglobi	E	Belongs to the alpha-IPM synthase homocitrate synthase family	-	-	2.3.3.13	ko:K01649	ko00290,ko00620,ko01100,ko01110,ko01210,ko01230,map00290,map00620,map01100,map01110,map01210,map01230	M00432	R01213	RC00004,RC00470,RC02754	br01601,ko00000,ko00001,ko00002,ko01000	-	-	-	HMGL-like,LeuA_dimer
NODE_310_length_31005_cov_1482.150145_29	419665.Maeo_1370	6.21E-113	344	COG0252@1|root,arCOG01924@2157|Archaea,2XTN1@28890|Euryarchaeota,23QQP@183939|Methanococci	183939|Methanococci	J	Allows the formation of correctly charged Gln-tRNA(Gln) through the transamidation of misacylated Glu-tRNA(Gln) in organisms which lack glutaminyl-tRNA synthetase. The reaction takes place in the presence of glutamine and ATP through an activated gamma-phospho-Glu-tRNA(Gln). The GatDE system is specific for glutamate and does not act on aspartate	gatD	-	6.3.5.7	ko:K09482	ko00970,ko01100,map00970,map01100	-	R03905	RC00010	ko00000,ko00001,ko01000	-	-	-	Asparaginase
NODE_310_length_31005_cov_1482.150145_31	459349.CLOAM1507	8.63E-155	439	COG0863@1|root,COG0863@2|Bacteria	2|Bacteria	L	N-4 methylation of cytosine	-	-	2.1.1.113,2.1.1.72	ko:K00571,ko:K00590	-	-	-	-	ko00000,ko01000,ko02048	-	-	-	N6_N4_Mtase
NODE_310_length_31005_cov_1482.150145_33	1123371.ATXH01000022_gene985	3.37E-84	259	COG1235@1|root,COG1235@2|Bacteria,2GHT4@200940|Thermodesulfobacteria	200940|Thermodesulfobacteria	S	Beta-lactamase superfamily domain	-	-	-	-	-	-	-	-	-	-	-	-	Lactamase_B_2
NODE_310_length_31005_cov_1482.150145_34	247490.KSU1_B0229	3.82E-81	245	2ECCV@1|root,336B4@2|Bacteria,2J3S9@203682|Planctomycetes	203682|Planctomycetes	-	-	-	-	-	-	-	-	-	-	-	-	-	-	-
NODE_310_length_31005_cov_1482.150145_36	339860.Msp_0287	3.21E-33	132	COG1916@1|root,arCOG02142@2157|Archaea,2XTNE@28890|Euryarchaeota,23NQ6@183925|Methanobacteria	183925|Methanobacteria	S	Pheromone shutdown	-	-	-	-	-	-	-	-	-	-	-	-	TraB
NODE_325_length_30230_cov_1457.165601_1	589924.Ferp_2088	9.02E-44	164	COG0585@1|root,arCOG04252@2157|Archaea,2XUTK@28890|Euryarchaeota,245W0@183980|Archaeoglobi	183980|Archaeoglobi	J	Could be responsible for synthesis of pseudouridine from uracil-13 in transfer RNAs	truD	-	5.4.99.27	ko:K06176	-	-	-	-	ko00000,ko01000,ko03016	-	-	-	TruD
NODE_325_length_30230_cov_1457.165601_2	1056495.Calag_1459	1.23E-33	124	COG1056@1|root,arCOG00972@2157|Archaea,2XQC8@28889|Crenarchaeota	28889|Crenarchaeota	H	TIGRFAM nicotinamide-nucleotide adenylyltransferase	-	-	2.7.7.1	ko:K00952	ko00760,ko01100,map00760,map01100	-	R00137,R03005	RC00002	ko00000,ko00001,ko01000	-	-	-	CTP_transf_like
NODE_325_length_30230_cov_1457.165601_3	626939.HMPREF9443_01155	1.36E-44	172	COG2865@1|root,COG2865@2|Bacteria,1U8FY@1239|Firmicutes,4H646@909932|Negativicutes	909932|Negativicutes	K	Putative DNA-binding domain	-	-	-	-	-	-	-	-	-	-	-	-	AlbA_2,HATPase_c_4
NODE_325_length_30230_cov_1457.165601_4	224325.AF_1709	7.70E-06	49.3	arCOG06139@1|root,arCOG06139@2157|Archaea,2Y113@28890|Euryarchaeota,2476T@183980|Archaeoglobi	183980|Archaeoglobi	S	HEPN domain	-	-	-	-	-	-	-	-	-	-	-	-	HEPN
NODE_325_length_30230_cov_1457.165601_5	192952.MM_0590	8.44E-89	277	COG0371@1|root,arCOG00982@2157|Archaea,2XT0F@28890|Euryarchaeota,2N90F@224756|Methanomicrobia	224756|Methanomicrobia	C	Catalyzes the NAD(P)H-dependent reduction of dihydroxyacetonephosphate (DHAP or glycerone phosphate) to glycerol 1-phosphate (G1P). The G1P thus generated is used as the glycerophosphate backbone of phospholipids in the cellular membranes of Archaea	egsA	-	1.1.1.261	ko:K00096	ko00564,map00564	-	R05679,R05680	RC00029	ko00000,ko00001,ko01000	-	-	-	Fe-ADH_2
NODE_325_length_30230_cov_1457.165601_6	224719.Abm4_1569	1.09E-43	154	COG0602@1|root,arCOG02173@2157|Archaea,2XUSP@28890|Euryarchaeota,23PJ3@183925|Methanobacteria	183925|Methanobacteria	H	Catalyzes the complex heterocyclic radical-mediated conversion of 6-carboxy-5,6,7,8-tetrahydropterin (CPH4) to 7- carboxy-7-deazaguanine (CDG), a step common to the biosynthetic pathways of all 7-deazapurine-containing compounds	queE	-	4.3.99.3	ko:K10026	ko00790,ko01100,map00790,map01100	-	R10002	RC02989	ko00000,ko00001,ko01000,ko03016	-	-	-	Fer4_12,Fer4_14,Radical_SAM
NODE_325_length_30230_cov_1457.165601_7	673860.AciM339_0977	6.08E-26	99.8	COG0051@1|root,arCOG01758@2157|Archaea,2XXV8@28890|Euryarchaeota,3F2QH@33867|unclassified Euryarchaeota	28890|Euryarchaeota	J	Involved in the binding of tRNA to the ribosomes	rps10	GO:0002181,GO:0003674,GO:0003735,GO:0005198,GO:0005575,GO:0005622,GO:0005623,GO:0005737,GO:0005829,GO:0005840,GO:0006412,GO:0006518,GO:0006807,GO:0008150,GO:0008152,GO:0009058,GO:0009059,GO:0009987,GO:0010467,GO:0015935,GO:0019538,GO:0022626,GO:0022627,GO:0032991,GO:0034641,GO:0034645,GO:0043043,GO:0043170,GO:0043226,GO:0043228,GO:0043229,GO:0043232,GO:0043603,GO:0043604,GO:0044237,GO:0044238,GO:…	-	ko:K02946	ko03010,map03010	M00178,M00179	-	-	br01610,ko00000,ko00001,ko00002,ko03011	-	-	-	Ribosomal_S10
NODE_325_length_30230_cov_1457.165601_8	673860.AciM339_0978	6.44E-193	548	COG5256@1|root,arCOG01561@2157|Archaea,2XTNM@28890|Euryarchaeota,3F2IV@33867|unclassified Euryarchaeota	28890|Euryarchaeota	J	This protein promotes the GTP-dependent binding of aminoacyl-tRNA to the A-site of ribosomes during protein biosynthesis	tuf	GO:0005575,GO:0005622,GO:0005623,GO:0005737,GO:0044424,GO:0044464	-	ko:K03231	ko03013,ko05134,map03013,map05134	-	-	-	ko00000,ko00001,ko03012,ko03016,ko03019,ko04131,ko04147	-	-	-	GTP_EFTU,GTP_EFTU_D2,GTP_EFTU_D3
NODE_325_length_30230_cov_1457.165601_9	69014.TK0309	1.77E-277	787	COG0480@1|root,arCOG01559@2157|Archaea,2XUMQ@28890|Euryarchaeota,243B9@183968|Thermococci	183968|Thermococci	J	Catalyzes the GTP-dependent ribosomal translocation step during translation elongation. During this step, the ribosome changes from the pre-translocational (PRE) to the post- translocational (POST) state as the newly formed A-site-bound peptidyl-tRNA and P-site-bound deacylated tRNA move to the P and E sites, respectively. Catalyzes the coordinated movement of the two tRNA molecules, the mRNA and…	fusA	-	-	ko:K03234	ko04152,ko04921,map04152,map04921	-	-	-	ko00000,ko00001,ko03012,ko04147	-	-	-	EFG_C,EFG_II,EFG_IV,GTP_EFTU,GTP_EFTU_D2
NODE_325_length_30230_cov_1457.165601_10	243232.MJ_1047	1.74E-62	199	COG0049@1|root,arCOG04254@2157|Archaea,2XTDC@28890|Euryarchaeota,23QKA@183939|Methanococci	183939|Methanococci	J	One of the primary rRNA binding proteins, it binds directly to 16S rRNA where it nucleates assembly of the head domain of the 30S subunit. Is located at the subunit interface close to the decoding center	rps7	GO:0000028,GO:0003674,GO:0003676,GO:0003723,GO:0003729,GO:0003735,GO:0005198,GO:0005488,GO:0005575,GO:0005622,GO:0005623,GO:0005737,GO:0005829,GO:0005840,GO:0006412,GO:0006518,GO:0006807,GO:0006996,GO:0008150,GO:0008152,GO:0009058,GO:0009059,GO:0009987,GO:0010467,GO:0015935,GO:0016043,GO:0019538,GO:0019843,GO:0022607,GO:0022613,GO:0022618,GO:0022626,GO:0022627,GO:0032991,GO:0034622,GO:0034641,GO:…	-	ko:K02992	ko03010,map03010	M00178,M00179	-	-	br01610,ko00000,ko00001,ko00002,ko03011	-	-	-	Ribosomal_S7
NODE_325_length_30230_cov_1457.165601_11	304371.MCP_2907	2.20E-61	201	COG0159@1|root,arCOG01086@2157|Archaea,2XTAW@28890|Euryarchaeota,2N9KY@224756|Methanomicrobia	224756|Methanomicrobia	E	The alpha subunit is responsible for the aldol cleavage of indoleglycerol phosphate to indole and glyceraldehyde 3- phosphate	trpA	-	4.2.1.20	ko:K01695	ko00260,ko00400,ko01100,ko01110,ko01130,ko01230,map00260,map00400,map01100,map01110,map01130,map01230	M00023	R00674,R02340,R02722	RC00209,RC00210,RC00700,RC00701,RC02868	ko00000,ko00001,ko00002,ko01000	-	-	-	Trp_syntA
NODE_325_length_30230_cov_1457.165601_12	70601.32573	1.79E-124	377	COG1109@1|root,arCOG00767@2157|Archaea,2XT1X@28890|Euryarchaeota,242SX@183968|Thermococci	183968|Thermococci	G	Phosphoglucomutase/phosphomannomutase, alpha/beta/alpha domain III	-	-	5.4.2.2,5.4.2.8	ko:K15778	ko00010,ko00030,ko00051,ko00052,ko00230,ko00500,ko00520,ko00521,ko01100,ko01110,ko01120,ko01130,map00010,map00030,map00051,map00052,map00230,map00500,map00520,map00521,map01100,map01110,map01120,map01130	M00114	R00959,R01057,R01818,R08639	RC00408	ko00000,ko00001,ko00002,ko01000	-	-	-	PGM_PMM_I,PGM_PMM_II,PGM_PMM_III,PGM_PMM_IV
NODE_325_length_30230_cov_1457.165601_13	397948.Cmaq_0295	4.88E-77	247	COG0430@1|root,arCOG04125@2157|Archaea,2XPT6@28889|Crenarchaeota	28889|Crenarchaeota	J	Catalyzes the conversion of 3'-phosphate to a 2',3'- cyclic phosphodiester at the end of RNA. The mechanism of action of the enzyme occurs in 3 steps (A) adenylation of the enzyme by ATP	rtcA	GO:0003674,GO:0003824,GO:0003963,GO:0009975,GO:0016874,GO:0016886,GO:0140098	6.5.1.4	ko:K01974	-	-	-	-	ko00000,ko01000	-	-	-	RTC,RTC_insert
NODE_325_length_30230_cov_1457.165601_14	472759.Nhal_2801	2.30E-13	72.8	COG4783@1|root,COG4783@2|Bacteria,1P1GF@1224|Proteobacteria	1224|Proteobacteria	S	chaperone-mediated protein folding	-	-	-	-	-	-	-	-	-	-	-	-	-
NODE_325_length_30230_cov_1457.165601_15	386456.JQKN01000004_gene129	8.72E-132	391	COG3635@1|root,arCOG01696@2157|Archaea,2XU1U@28890|Euryarchaeota,23NN3@183925|Methanobacteria	183925|Methanobacteria	G	phosphoglycerate mutase	-	-	5.4.2.12	ko:K15635	ko00010,ko00260,ko00680,ko01100,ko01110,ko01120,ko01130,ko01200,ko01230,map00010,map00260,map00680,map01100,map01110,map01120,map01130,map01200,map01230	M00001,M00002,M00003	R01518	RC00536	ko00000,ko00001,ko00002,ko01000	-	-	-	Metalloenzyme,PhosphMutase
NODE_325_length_30230_cov_1457.165601_16	69014.TK2220	8.44E-58	196	COG1373@1|root,arCOG03167@2157|Archaea,2XXQC@28890|Euryarchaeota,243NX@183968|Thermococci	183968|Thermococci	S	Domain of unknown function (DUF4143)	-	-	-	ko:K07133	-	-	-	-	ko00000	-	-	-	AAA_14,DUF4143
NODE_325_length_30230_cov_1457.165601_17	323259.Mhun_2215	4.77E-17	87	COG1373@1|root,arCOG03167@2157|Archaea,2XXQC@28890|Euryarchaeota,2NAAM@224756|Methanomicrobia	224756|Methanomicrobia	S	Domain of unknown function (DUF4143)	-	-	-	ko:K07133	-	-	-	-	ko00000	-	-	-	AAA_14,DUF4143
NODE_325_length_30230_cov_1457.165601_19	243232.MJ_ECL04	6.03E-182	522	COG1672@1|root,arCOG03166@2157|Archaea,2XTP2@28890|Euryarchaeota,23RM5@183939|Methanococci	183939|Methanococci	S	Archaea bacterial proteins of unknown function	-	-	-	ko:K06921	-	-	-	-	ko00000	-	-	-	ATPase_2,DUF234
NODE_325_length_30230_cov_1457.165601_20	444158.MmarC6_1658	2.07E-81	263	COG1602@1|root,arCOG04269@2157|Archaea,2XTEQ@28890|Euryarchaeota,23QCI@183939|Methanococci	183939|Methanococci	S	Archaeal Nre, N-terminal	-	-	-	-	-	-	-	-	-	-	-	-	Nre_C,Nre_N
NODE_325_length_30230_cov_1457.165601_21	1235790.C805_00412	3.15E-119	355	COG4804@1|root,COG4804@2|Bacteria,1TP7Q@1239|Firmicutes,24A19@186801|Clostridia,25WRD@186806|Eubacteriaceae	186801|Clostridia	S	Protein of unknown function (DUF1016)	-	-	-	-	-	-	-	-	-	-	-	-	DUF1016
NODE_325_length_30230_cov_1457.165601_22	1147.D082_20220	0.00029	48.1	arCOG05203@1|root,31A0K@2|Bacteria,1G6HB@1117|Cyanobacteria	1117|Cyanobacteria	-	-	-	-	-	-	-	-	-	-	-	-	-	-	-
NODE_325_length_30230_cov_1457.165601_23	1304885.AUEY01000003_gene445	1.58E-96	320	COG0210@1|root,COG1379@1|root,COG0210@2|Bacteria,COG1379@2|Bacteria,1MU0G@1224|Proteobacteria,42MKU@68525|delta/epsilon subdivisions,2WJR3@28221|Deltaproteobacteria,2MIS3@213118|Desulfobacterales	28221|Deltaproteobacteria	L	PFAM UvrD REP helicase	-	-	3.6.4.12	ko:K03657	ko03420,ko03430,map03420,map03430	-	-	-	ko00000,ko00001,ko01000,ko03400	-	-	-	UvrD-helicase,UvrD_C
NODE_325_length_30230_cov_1457.165601_25	1128421.JAGA01000002_gene10	6.16E-29	130	COG0614@1|root,COG0614@2|Bacteria,2NPHH@2323|unclassified Bacteria	2|Bacteria	P	Periplasmic binding protein	-	-	-	ko:K02016	ko02010,map02010	M00240	-	-	ko00000,ko00001,ko00002,ko02000	3.A.1.14	-	-	Peripla_BP_2
NODE_325_length_30230_cov_1457.165601_27	255470.cbdbA93	1.52E-41	149	COG1180@1|root,COG1180@2|Bacteria,2GASP@200795|Chloroflexi,34D9A@301297|Dehalococcoidia	301297|Dehalococcoidia	O	Radical SAM superfamily	-	-	-	-	-	-	-	-	-	-	-	-	Fer4_12,Radical_SAM
NODE_325_length_30230_cov_1457.165601_28	309798.COPRO5265_1038	4.71E-31	118	COG2109@1|root,COG2109@2|Bacteria,1V70U@1239|Firmicutes,24JNB@186801|Clostridia,42FTB@68295|Thermoanaerobacterales	186801|Clostridia	H	ATP corrinoid adenosyltransferase BtuR CobO CobP	btuR	-	2.5.1.17	ko:K19221	ko00860,ko01100,map00860,map01100	M00122	R01492,R05220,R07268	RC00533	ko00000,ko00001,ko00002,ko01000	-	-	-	CobA_CobO_BtuR
NODE_342_length_29204_cov_1323.491200_1	1042877.GQS_00595	6.73E-50	171	COG1583@1|root,arCOG04342@2157|Archaea,2XSW5@28890|Euryarchaeota,243W5@183968|Thermococci	183968|Thermococci	V	CRISPR associated protein Cas6	-	-	-	ko:K19091	-	-	-	-	ko00000,ko01000,ko02048	-	-	-	Cas_Cas6
NODE_342_length_29204_cov_1323.491200_2	933262.AXAM01000031_gene3032	2.52E-103	328	2DBGK@1|root,2Z952@2|Bacteria,1NTEJ@1224|Proteobacteria	1224|Proteobacteria	S	CRISPR-associated protein TM1802 (cas_TM1802)	-	-	-	-	-	-	-	-	-	-	-	-	Cas_TM1802
NODE_342_length_29204_cov_1323.491200_3	933262.AXAM01000031_gene3032	7.92E-30	121	2DBGK@1|root,2Z952@2|Bacteria,1NTEJ@1224|Proteobacteria	1224|Proteobacteria	S	CRISPR-associated protein TM1802 (cas_TM1802)	-	-	-	-	-	-	-	-	-	-	-	-	Cas_TM1802
NODE_342_length_29204_cov_1323.491200_4	471223.GWCH70_0306	9.02E-116	344	COG3649@1|root,COG3649@2|Bacteria,1TQZ8@1239|Firmicutes,4H9KH@91061|Bacilli,1WFB4@129337|Geobacillus	91061|Bacilli	L	CRISPR-associated protein Cas7	csd2	-	-	ko:K19115,ko:K19118	-	-	-	-	ko00000,ko02048	-	-	-	Cas_Cas7
NODE_342_length_29204_cov_1323.491200_5	656519.Halsa_1497	1.42E-65	211	COG1688@1|root,COG1688@2|Bacteria,1V8QI@1239|Firmicutes,24IRZ@186801|Clostridia,3WAVG@53433|Halanaerobiales	186801|Clostridia	L	CRISPR-associated protein (Cas_Cas5)	cas5h	-	-	ko:K19116	-	-	-	-	ko00000,ko02048	-	-	-	Cas_Cas5d
NODE_342_length_29204_cov_1323.491200_6	515635.Dtur_0621	3.71E-164	503	COG1203@1|root,COG1203@2|Bacteria	2|Bacteria	L	DNA/RNA hybrid annealing activity	cas3	-	-	ko:K07012	-	-	-	-	ko00000,ko01000,ko02048	-	-	-	DEAD,HD,Helicase_C,ResIII
NODE_342_length_29204_cov_1323.491200_7	339860.Msp_0423	7.09E-47	157	COG1468@1|root,arCOG00794@2157|Archaea,2XY99@28890|Euryarchaeota	28890|Euryarchaeota	V	CRISPR-associated protein Cas4	cas4	-	3.1.12.1	ko:K07464	-	-	-	-	ko00000,ko01000,ko02048	-	-	-	Cas_Cas4
NODE_342_length_29204_cov_1323.491200_8	391623.TERMP_01980	2.59E-29	115	COG5340@1|root,arCOG04793@2157|Archaea,2XXXV@28890|Euryarchaeota,244MX@183968|Thermococci	183968|Thermococci	K	Transcriptional regulator	-	-	-	-	-	-	-	-	-	-	-	-	-
NODE_342_length_29204_cov_1323.491200_9	589924.Ferp_0425	5.80E-48	170	COG2253@1|root,arCOG03839@2157|Archaea,2Y34I@28890|Euryarchaeota	28890|Euryarchaeota	S	Nucleotidyl transferase AbiEii toxin, Type IV TA system	-	-	-	-	-	-	-	-	-	-	-	-	AbiEii
NODE_342_length_29204_cov_1323.491200_10	340099.Teth39_0134	4.27E-102	310	COG1518@1|root,COG1518@2|Bacteria,1TQWG@1239|Firmicutes,24889@186801|Clostridia,42F4V@68295|Thermoanaerobacterales	186801|Clostridia	L	CRISPR (clustered regularly interspaced short palindromic repeat), is an adaptive immune system that provides protection against mobile genetic elements (viruses, transposable elements and conjugative plasmids). CRISPR clusters contain spacers, sequences complementary to antecedent mobile elements, and target invading nucleic acids. CRISPR clusters are transcribed and processed into CRISPR RNA (c…	cas1	-	-	ko:K15342	-	-	-	-	ko00000,ko02048,ko03400	-	-	-	Cas_Cas1,RVT_1
NODE_342_length_29204_cov_1323.491200_11	456320.Mvol_0557	3.01E-28	104	COG1343@1|root,arCOG04194@2157|Archaea,2Y03J@28890|Euryarchaeota,23R7A@183939|Methanococci	183939|Methanococci	V	CRISPR (clustered regularly interspaced short palindromic repeat), is an adaptive immune system that provides protection against mobile genetic elements (viruses, transposable elements and conjugative plasmids). CRISPR clusters contain sequences complementary to antecedent mobile elements and target invading nucleic acids. CRISPR clusters are transcribed and processed into CRISPR RNA (crRNA). Fun…	cas2	-	-	ko:K09951	-	-	-	-	ko00000,ko02048	-	-	-	CRISPR_Cas2
NODE_342_length_29204_cov_1323.491200_12	1132855.KB913035_gene1207	2.81E-14	73.6	COG0328@1|root,COG0328@2|Bacteria,1RCZ1@1224|Proteobacteria,2VR4W@28216|Betaproteobacteria,2KMT3@206350|Nitrosomonadales	206350|Nitrosomonadales	L	Endonuclease that specifically degrades the RNA of RNA- DNA hybrids	rnhA	-	3.1.26.4	ko:K03469	ko03030,map03030	-	-	-	ko00000,ko00001,ko01000,ko03032	-	-	-	RNase_H
NODE_342_length_29204_cov_1323.491200_13	167550.EV00_1642	3.18E-12	72	COG1836@1|root,COG1836@2|Bacteria,1G07R@1117|Cyanobacteria,1MMAN@1212|Prochloraceae	1117|Cyanobacteria	S	Alternative locus ID	-	GO:0005575,GO:0016020	-	-	-	-	-	-	-	-	-	-	DUF92
NODE_342_length_29204_cov_1323.491200_15	572546.Arcpr_1851	1.34E-33	124	COG1437@1|root,arCOG01723@2157|Archaea,2XYQS@28890|Euryarchaeota,246BF@183980|Archaeoglobi	183980|Archaeoglobi	F	adenylyl cyclase CyaB	-	-	4.6.1.1	ko:K05873	ko00230,map00230	-	R00089,R00434	RC00295	ko00000,ko00001,ko01000	-	-	-	CYTH
NODE_342_length_29204_cov_1323.491200_16	70448.Q00ZE6	3.22E-37	143	COG0107@1|root,KOG0623@2759|Eukaryota,37JTY@33090|Viridiplantae,34HH5@3041|Chlorophyta	3041|Chlorophyta	E	Belongs to the HisA HisF family	-	-	-	ko:K01663	ko00340,ko01100,ko01110,ko01230,map00340,map01100,map01110,map01230	M00026	R04558	RC00010,RC01190,RC01943	ko00000,ko00001,ko00002,ko01000	-	-	-	GATase,His_biosynth
NODE_342_length_29204_cov_1323.491200_17	309798.COPRO5265_1445	6.67E-103	319	COG0863@1|root,COG0863@2|Bacteria,1TPR7@1239|Firmicutes,24A3P@186801|Clostridia,42ESE@68295|Thermoanaerobacterales	186801|Clostridia	L	Belongs to the N(4) N(6)-methyltransferase family	-	-	-	-	-	-	-	-	-	-	-	-	N6_N4_Mtase
NODE_342_length_29204_cov_1323.491200_20	358396.C445_07705	2.09E-230	681	COG0013@1|root,arCOG01255@2157|Archaea,2XSXB@28890|Euryarchaeota,23SUZ@183963|Halobacteria	183963|Halobacteria	J	Catalyzes the attachment of alanine to tRNA(Ala) in a two-step reaction alanine is first activated by ATP to form Ala- AMP and then transferred to the acceptor end of tRNA(Ala). Also edits incorrectly charged Ser-tRNA(Ala) and Gly-tRNA(Ala) via its editing domain	alaS	-	6.1.1.7	ko:K01872	ko00970,map00970	M00359,M00360	R03038	RC00055,RC00523	ko00000,ko00001,ko00002,ko01000,ko01007,ko03016	-	-	-	DHHA1,tRNA-synt_2c,tRNA_SAD
NODE_342_length_29204_cov_1323.491200_22	1236508.BAKF01000069_gene2545	4.74E-171	496	COG0863@1|root,COG0863@2|Bacteria	2|Bacteria	L	N-4 methylation of cytosine	-	-	2.1.1.113,2.1.1.72	ko:K00571,ko:K00590	-	-	-	-	ko00000,ko01000,ko02048	-	-	-	HEAT_2,N6_N4_Mtase,ParBc
NODE_342_length_29204_cov_1323.491200_23	1517682.HW49_05130	3.16E-121	357	2E9G1@1|root,333P9@2|Bacteria,4P0FJ@976|Bacteroidetes,2FWVM@200643|Bacteroidia	976|Bacteroidetes	L	CfrBI restriction endonuclease	-	-	-	-	-	-	-	-	-	-	-	-	RE_CfrBI
NODE_342_length_29204_cov_1323.491200_24	247490.KSU1_C1247	1.33E-26	107	COG0529@1|root,COG0529@2|Bacteria,2IYUQ@203682|Planctomycetes	203682|Planctomycetes	F	Catalyzes the synthesis of activated sulfate	cysC	-	2.7.7.4	ko:K00958	ko00230,ko00261,ko00450,ko00920,ko01100,ko01120,ko01130,map00230,map00261,map00450,map00920,map01100,map01120,map01130	M00176,M00596	R00529,R04929	RC02809,RC02889	ko00000,ko00001,ko00002,ko01000	-	-	-	APS_kinase,ATP-sulfurylase,PUA_2
NODE_342_length_29204_cov_1323.491200_25	555779.Dthio_PD1634	1.02E-09	57.8	COG4274@1|root,COG4274@2|Bacteria,1PUJQ@1224|Proteobacteria,42XN6@68525|delta/epsilon subdivisions,2WTHH@28221|Deltaproteobacteria	28221|Deltaproteobacteria	S	GYD domain	-	-	-	-	-	-	-	-	-	-	-	-	GYD
NODE_345_length_29087_cov_1576.776867_1	45351.EDO38106	1.61E-205	582	COG0334@1|root,KOG2250@2759|Eukaryota,38GEK@33154|Opisthokonta,3BKKN@33208|Metazoa	33208|Metazoa	E	Glutamate/Leucine/Phenylalanine/Valine dehydrogenase	-	-	1.4.1.3,1.4.1.4	ko:K00261,ko:K00262	ko00220,ko00250,ko00471,ko00910,ko01100,ko01200,ko04217,ko04964,map00220,map00250,map00471,map00910,map01100,map01200,map04217,map04964	M00740	R00243,R00248	RC00006,RC02799	ko00000,ko00001,ko00002,ko01000,ko04147	-	-	-	ELFV_dehydrog,ELFV_dehydrog_N
NODE_345_length_29087_cov_1576.776867_2	694440.JOMF01000004_gene1154	8.15E-178	510	COG0148@1|root,arCOG01169@2157|Archaea,2XSXT@28890|Euryarchaeota,2N970@224756|Methanomicrobia	224756|Methanomicrobia	G	Catalyzes the reversible conversion of 2- phosphoglycerate into phosphoenolpyruvate. It is essential for the degradation of carbohydrates via glycolysis	eno	-	4.2.1.11	ko:K01689	ko00010,ko00680,ko01100,ko01110,ko01120,ko01130,ko01200,ko01230,ko03018,ko04066,map00010,map00680,map01100,map01110,map01120,map01130,map01200,map01230,map03018,map04066	M00001,M00002,M00003,M00346,M00394	R00658	RC00349	ko00000,ko00001,ko00002,ko01000,ko03019,ko04147	-	-	iAF692.Mbar_A2850	Enolase_C,Enolase_N
NODE_345_length_29087_cov_1576.776867_3	246969.TAM4_289	2.72E-151	444	COG0017@1|root,arCOG00406@2157|Archaea,2XTRE@28890|Euryarchaeota,242Q1@183968|Thermococci	183968|Thermococci	J	Catalyzes the attachment of L-aspartate to tRNA(Asp) in a two-step reaction L-aspartate is first activated by ATP to form Asp-AMP and then transferred to the acceptor end of tRNA(Asp)	aspS	-	6.1.1.12	ko:K22503	ko00970,map00970	M00359	R05577	RC00055,RC00523	ko00000,ko00001,ko01000,ko01007,ko03016	-	-	-	tRNA-synt_2,tRNA_anti-codon
NODE_345_length_29087_cov_1576.776867_4	268739.Nmlp_2945	2.52E-68	230	COG0206@1|root,arCOG02202@2157|Archaea,2XW23@28890|Euryarchaeota,23UYR@183963|Halobacteria	183963|Halobacteria	D	Tubulin/FtsZ family, GTPase domain	-	-	-	ko:K22222	-	-	-	-	ko00000,ko04812	-	-	-	Tubulin
NODE_345_length_29087_cov_1576.776867_5	523845.AQXV01000030_gene1334	2.69E-19	87.8	COG0517@1|root,arCOG00606@2157|Archaea,2XX11@28890|Euryarchaeota,23QUR@183939|Methanococci	183939|Methanococci	S	PFAM CBS domain containing protein	-	-	-	-	-	-	-	-	-	-	-	-	CBS
NODE_345_length_29087_cov_1576.776867_6	634498.mru_1994	5.23E-06	55.1	COG0517@1|root,arCOG00600@2157|Archaea,2XX02@28890|Euryarchaeota,23NYD@183925|Methanobacteria	183925|Methanobacteria	S	Domain in cystathionine beta-synthase and other proteins.	-	-	-	-	-	-	-	-	-	-	-	-	CBS
NODE_345_length_29087_cov_1576.776867_7	1423814.HMPREF0549_0064	3.22E-150	453	COG0504@1|root,COG0504@2|Bacteria,1TP34@1239|Firmicutes,4H9X6@91061|Bacilli,3F42X@33958|Lactobacillaceae	91061|Bacilli	F	Catalyzes the ATP-dependent amination of UTP to CTP with either L-glutamine or ammonia as the source of nitrogen. Regulates intracellular CTP levels through interactions with the four ribonucleotide triphosphates	pyrG	-	6.3.4.2	ko:K01937	ko00240,ko01100,map00240,map01100	M00052	R00571,R00573	RC00010,RC00074	ko00000,ko00001,ko00002,ko01000	-	-	-	CTP_synth_N,GATase
NODE_345_length_29087_cov_1576.776867_8	1041930.Mtc_0639	8.52E-128	375	COG0468@1|root,arCOG00415@2157|Archaea,2XT80@28890|Euryarchaeota,2N980@224756|Methanomicrobia	224756|Methanomicrobia	L	Involved in DNA repair and in homologous recombination. Binds and assemble on single-stranded DNA to form a nucleoprotein filament. Hydrolyzes ATP in a ssDNA-dependent manner and promotes DNA strand exchange between homologous DNA molecules	radA	-	-	ko:K04483	-	-	-	-	ko00000,ko03400	-	-	-	HHH_5,Rad51
NODE_345_length_29087_cov_1576.776867_9	589924.Ferp_0896	1.59E-25	108	COG0483@1|root,arCOG01349@2157|Archaea,2Y6B0@28890|Euryarchaeota,246TH@183980|Archaeoglobi	183980|Archaeoglobi	G	Inositol monophosphatase	-	-	3.1.3.25	ko:K01092	ko00521,ko00562,ko01100,ko04070,map00521,map00562,map01100,map04070	M00131	R01185,R01186,R01187	RC00078	ko00000,ko00001,ko00002,ko01000	-	-	-	Inositol_P
NODE_345_length_29087_cov_1576.776867_10	192952.MM_2289	7.31E-39	140	COG1387@1|root,arCOG00304@2157|Archaea,2XVZY@28890|Euryarchaeota,2N90M@224756|Methanomicrobia	224756|Methanomicrobia	E	SMART phosphoesterase PHP domain protein	-	-	-	-	-	-	-	-	-	-	-	-	PHP
NODE_345_length_29087_cov_1576.776867_11	693661.Arcve_0975	3.78E-46	153	COG0093@1|root,arCOG04095@2157|Archaea,2XWM6@28890|Euryarchaeota,2467B@183980|Archaeoglobi	183980|Archaeoglobi	J	Binds to 23S rRNA. Forms part of two intersubunit bridges in the 70S ribosome	rpl14	-	-	ko:K02874	ko03010,map03010	M00178,M00179	-	-	br01610,ko00000,ko00001,ko00002,ko03011	-	-	-	Ribosomal_L14
NODE_345_length_29087_cov_1576.776867_13	1069080.KB913028_gene1679	1.09E-14	69.3	COG1278@1|root,COG1278@2|Bacteria,1VBBH@1239|Firmicutes,4H597@909932|Negativicutes	909932|Negativicutes	K	Probable zinc-ribbon domain	-	-	-	-	-	-	-	-	-	-	-	-	zf-trcl
NODE_345_length_29087_cov_1576.776867_14	290633.GOX0134	2.80E-17	87.8	COG0616@1|root,COG0616@2|Bacteria,1MUXE@1224|Proteobacteria,2TSXA@28211|Alphaproteobacteria,2JSIS@204441|Rhodospirillales	204441|Rhodospirillales	OU	Peptidase family S49	sppA	-	-	ko:K04773	-	-	-	-	ko00000,ko01000,ko01002	-	-	-	Peptidase_S49
NODE_345_length_29087_cov_1576.776867_15	931277.C448_03406	2.83E-11	65.5	COG1439@1|root,arCOG00721@2157|Archaea,2XWH2@28890|Euryarchaeota,23VAE@183963|Halobacteria	183963|Halobacteria	V	nucleic acid-binding protein, consists of a PIN domain and a Zn-ribbon module	nob1	-	-	ko:K07060	-	-	-	-	ko00000,ko01000,ko02048	-	-	-	PIN_6
NODE_345_length_29087_cov_1576.776867_17	411460.RUMTOR_01691	2.93E-38	145	COG3481@1|root,COG3481@2|Bacteria,1TPIU@1239|Firmicutes,248SS@186801|Clostridia,3XZA2@572511|Blautia	186801|Clostridia	S	Psort location Cytoplasmic, score 8.87	yhaM	-	-	ko:K03698	-	-	-	-	ko00000,ko01000,ko03019	-	-	-	HD,tRNA_anti-codon
NODE_345_length_29087_cov_1576.776867_18	246969.TAM4_496	2.68E-122	363	COG0104@1|root,arCOG04387@2157|Archaea,2XT59@28890|Euryarchaeota,24395@183968|Thermococci	183968|Thermococci	F	Plays an important role in the de novo pathway of purine nucleotide biosynthesis. Catalyzes the first committed step in the biosynthesis of AMP from IMP	purA	GO:0003674,GO:0003824,GO:0004019,GO:0005575,GO:0005622,GO:0005623,GO:0005737,GO:0006139,GO:0006163,GO:0006164,GO:0006167,GO:0006725,GO:0006753,GO:0006793,GO:0006796,GO:0006807,GO:0008150,GO:0008152,GO:0009058,GO:0009117,GO:0009123,GO:0009124,GO:0009126,GO:0009127,GO:0009150,GO:0009152,GO:0009156,GO:0009161,GO:0009165,GO:0009167,GO:0009168,GO:0009259,GO:0009260,GO:0009987,GO:0016874,GO:0016879,GO:…	6.3.4.4	ko:K01939	ko00230,ko00250,ko01100,map00230,map00250,map01100	M00049	R01135	RC00458,RC00459	ko00000,ko00001,ko00002,ko01000	-	-	-	Adenylsucc_synt
NODE_345_length_29087_cov_1576.776867_19	439481.Aboo_1348	8.68E-285	797	COG0443@1|root,arCOG03060@2157|Archaea,2XT86@28890|Euryarchaeota,3F2IH@33867|unclassified Euryarchaeota	28890|Euryarchaeota	O	Heat shock 70 kDa protein	dnaK	-	-	ko:K04043	ko03018,ko04212,ko05152,map03018,map04212,map05152	-	-	-	ko00000,ko00001,ko03019,ko03029,ko03110,ko04147	1.A.33.1	-	-	HSP70
NODE_345_length_29087_cov_1576.776867_20	926692.AZYG01000007_gene1264	4.56E-22	97.8	COG0576@1|root,COG0576@2|Bacteria,1V6G2@1239|Firmicutes,24MQK@186801|Clostridia,3WAT6@53433|Halanaerobiales	186801|Clostridia	O	Participates actively in the response to hyperosmotic and heat shock by preventing the aggregation of stress-denatured proteins, in association with DnaK and GrpE. It is the nucleotide exchange factor for DnaK and may function as a thermosensor. Unfolded proteins bind initially to DnaJ	grpE	-	-	ko:K03687	-	-	-	-	ko00000,ko03029,ko03110	-	-	-	GrpE
NODE_345_length_29087_cov_1576.776867_21	523845.AQXV01000033_gene446	2.91E-210	602	COG0459@1|root,arCOG01257@2157|Archaea,2XUDQ@28890|Euryarchaeota,23QJS@183939|Methanococci	183939|Methanococci	O	PFAM Chaperonin Cpn60 TCP-1	-	GO:0003674,GO:0005488,GO:0005515,GO:0006457,GO:0006458,GO:0008150,GO:0009987,GO:0044183,GO:0051082,GO:0061077	-	ko:K22447	-	-	-	-	ko00000,ko03110	-	-	-	Cpn60_TCP1
NODE_345_length_29087_cov_1576.776867_22	693661.Arcve_1280	2.80E-06	50.8	COG2450@1|root,arCOG02263@2157|Archaea,2XXYF@28890|Euryarchaeota,2474H@183980|Archaeoglobi	183980|Archaeoglobi	D	Pfam:DUF552	-	-	-	ko:K09152	-	-	-	-	ko00000	-	-	-	SepF
NODE_345_length_29087_cov_1576.776867_26	546262.NEICINOT_05073	4.32E-05	53.5	COG0863@1|root,COG2189@1|root,COG0863@2|Bacteria,COG2189@2|Bacteria	2|Bacteria	L	Belongs to the N(4) N(6)-methyltransferase family	-	-	2.1.1.72	ko:K00571	-	-	-	-	ko00000,ko01000,ko02048	-	-	-	N6_N4_Mtase,ParBc
NODE_351_length_28778_cov_1568.066079_1	224325.AF_1133	1.47E-49	171	COG0052@1|root,arCOG04245@2157|Archaea,2XTHM@28890|Euryarchaeota,245TX@183980|Archaeoglobi	183980|Archaeoglobi	J	Belongs to the universal ribosomal protein uS2 family	rps2	-	-	ko:K02967	ko03010,map03010	M00178,M00179	-	-	br01610,ko00000,ko00001,ko00002,ko03011	-	-	-	Ribosomal_S2
NODE_351_length_28778_cov_1568.066079_2	634498.mru_0877	0.000489	48.5	COG1422@1|root,arCOG02673@2157|Archaea,2XSX8@28890|Euryarchaeota,23P4B@183925|Methanobacteria	183925|Methanobacteria	U	Integral membrane protein DUF106	-	-	-	-	-	-	-	-	-	-	-	-	DUF106
NODE_351_length_28778_cov_1568.066079_3	339860.Msp_0882	1.33E-13	68.6	COG2174@1|root,arCOG04168@2157|Archaea,2Y0IH@28890|Euryarchaeota,23PPB@183925|Methanobacteria	183925|Methanobacteria	J	Belongs to the eukaryotic ribosomal protein eL34 family	rpl34e	-	-	ko:K02915	ko03010,map03010	M00177,M00179	-	-	br01610,ko00000,ko00001,ko00002,ko03011	-	-	-	Ribosomal_L34e
NODE_351_length_28778_cov_1568.066079_4	243232.MJ_0929	3.16E-174	503	COG0015@1|root,arCOG01747@2157|Archaea,2XUQ5@28890|Euryarchaeota,23QGH@183939|Methanococci	183939|Methanococci	F	Belongs to the lyase 1 family. Adenylosuccinate lyase subfamily	purB	GO:0003674,GO:0003824,GO:0004018,GO:0006139,GO:0006163,GO:0006164,GO:0006167,GO:0006725,GO:0006753,GO:0006793,GO:0006796,GO:0006807,GO:0008150,GO:0008152,GO:0009058,GO:0009117,GO:0009123,GO:0009124,GO:0009126,GO:0009127,GO:0009150,GO:0009152,GO:0009156,GO:0009161,GO:0009165,GO:0009167,GO:0009168,GO:0009259,GO:0009260,GO:0009987,GO:0016829,GO:0016840,GO:0016842,GO:0017144,GO:0018130,GO:0019438,GO:…	4.3.2.2	ko:K01756	ko00230,ko00250,ko01100,ko01110,ko01130,map00230,map00250,map01100,map01110,map01130	M00048,M00049	R01083,R04559	RC00379,RC00444,RC00445	ko00000,ko00001,ko00002,ko01000	-	-	-	ADSL_C,Lyase_1
NODE_351_length_28778_cov_1568.066079_7	523845.AQXV01000047_gene791	6.79E-65	203	COG0440@1|root,arCOG04445@2157|Archaea,2XVFX@28890|Euryarchaeota,23QF9@183939|Methanococci	183939|Methanococci	E	TIGRFAM Acetolactate synthase, small subunit	-	GO:0003674,GO:0003824,GO:0003984,GO:0005575,GO:0005622,GO:0005623,GO:0005737,GO:0005829,GO:0005948,GO:0006082,GO:0006520,GO:0006549,GO:0006573,GO:0006807,GO:0008150,GO:0008152,GO:0008652,GO:0009058,GO:0009081,GO:0009082,GO:0009097,GO:0009099,GO:0009987,GO:0016053,GO:0016740,GO:0016744,GO:0019752,GO:0032991,GO:0043436,GO:0044237,GO:0044238,GO:0044249,GO:0044281,GO:0044283,GO:0044424,GO:0044444,GO:…	2.2.1.6	ko:K01653	ko00290,ko00650,ko00660,ko00770,ko01100,ko01110,ko01130,ko01210,ko01230,map00290,map00650,map00660,map00770,map01100,map01110,map01130,map01210,map01230	M00019,M00570	R00006,R00014,R00226,R03050,R04672,R04673,R08648	RC00027,RC00106,RC01192,RC02744,RC02893	ko00000,ko00001,ko00002,ko01000	-	-	-	ACT_5,ALS_ss_C
NODE_351_length_28778_cov_1568.066079_8	693661.Arcve_0194	3.42E-45	149	COG1793@1|root,arCOG05256@2157|Archaea,2XY7Z@28890|Euryarchaeota	28890|Euryarchaeota	L	DNA ligase D, 3-phosphoesterase domain	-	-	-	-	-	-	-	-	-	-	-	-	LigD_N
NODE_351_length_28778_cov_1568.066079_9	269797.Mbar_A1006	5.96E-89	276	COG0731@1|root,arCOG04174@2157|Archaea,2XSTF@28890|Euryarchaeota,2N9E5@224756|Methanomicrobia	224756|Methanomicrobia	C	Component of the wyosine derivatives biosynthesis pathway that catalyzes the condensation of N-methylguanine with 2 carbon atoms from pyruvate to form the tricyclic 4-demethylwyosine (imG-14) on guanosine-37 of tRNA(Phe)	taw1	-	4.1.3.44	ko:K15449	-	-	-	-	ko00000,ko01000,ko03016	-	-	-	Radical_SAM,Wyosine_form
NODE_351_length_28778_cov_1568.066079_10	1349822.NSB1T_02885	4.38E-36	147	COG0714@1|root,COG0714@2|Bacteria,4PAE8@976|Bacteroidetes,2FWQG@200643|Bacteroidia	976|Bacteroidetes	S	ATPase family associated with various cellular activities (AAA)	-	-	-	-	-	-	-	-	-	-	-	-	AAA_5
NODE_351_length_28778_cov_1568.066079_12	339860.Msp_0627	3.44E-151	442	COG3276@1|root,arCOG01563@2157|Archaea,2XUKU@28890|Euryarchaeota,23NKY@183925|Methanobacteria	183925|Methanobacteria	J	eIF-2 functions in the early steps of protein synthesis by forming a ternary complex with GTP and initiator tRNA	eif2g	-	-	ko:K03242	ko03013,map03013	-	-	-	ko00000,ko00001,ko03012	-	-	-	GTP_EFTU,GTP_EFTU_D2,eIF2_C
NODE_351_length_28778_cov_1568.066079_13	1210908.HSB1_38280	3.45E-14	71.6	COG2125@1|root,arCOG01946@2157|Archaea,2XXZJ@28890|Euryarchaeota,23W3M@183963|Halobacteria	183963|Halobacteria	J	Belongs to the eukaryotic ribosomal protein eS6 family	rps6e	-	-	ko:K02991	ko01521,ko03010,ko04066,ko04150,ko04151,ko04371,ko04714,ko04910,ko05205,map01521,map03010,map04066,map04150,map04151,map04371,map04714,map04910,map05205	M00177,M00179	-	-	br01610,ko00000,ko00001,ko00002,ko03011	-	-	-	Ribosomal_S6e
NODE_351_length_28778_cov_1568.066079_14	323259.Mhun_0672	1.05E-110	328	COG0115@1|root,arCOG02297@2157|Archaea,2XT9V@28890|Euryarchaeota,2N9CI@224756|Methanomicrobia	224756|Methanomicrobia	E	Belongs to the class-IV pyridoxal-phosphate-dependent aminotransferase family	ilvE	-	2.6.1.42	ko:K00826	ko00270,ko00280,ko00290,ko00770,ko01100,ko01110,ko01130,ko01210,ko01230,map00270,map00280,map00290,map00770,map01100,map01110,map01130,map01210,map01230	M00019,M00036,M00119,M00570	R01090,R01214,R02199,R10991	RC00006,RC00036	ko00000,ko00001,ko00002,ko01000,ko01007	-	-	-	Aminotran_4
NODE_351_length_28778_cov_1568.066079_15	391623.TERMP_00103	4.32E-39	134	COG0198@1|root,arCOG04094@2157|Archaea,2XXV4@28890|Euryarchaeota,2444Y@183968|Thermococci	183968|Thermococci	J	Located at the polypeptide exit tunnel on the outside of the subunit	rpl24	GO:0002181,GO:0003674,GO:0003676,GO:0003723,GO:0003735,GO:0005198,GO:0005488,GO:0005575,GO:0005622,GO:0005623,GO:0005737,GO:0005829,GO:0005840,GO:0006412,GO:0006518,GO:0006807,GO:0008150,GO:0008152,GO:0009058,GO:0009059,GO:0009987,GO:0010467,GO:0015934,GO:0019538,GO:0022613,GO:0022625,GO:0022626,GO:0032991,GO:0034641,GO:0034645,GO:0042254,GO:0042273,GO:0043043,GO:0043170,GO:0043226,GO:0043228,GO:…	-	ko:K02895	ko03010,map03010	M00178,M00179	-	-	br01610,ko00000,ko00001,ko00002,ko03011	-	-	-	KOW,Ribosomal_L26
NODE_351_length_28778_cov_1568.066079_16	420247.Msm_0749	1.45E-34	131	COG1471@1|root,arCOG04093@2157|Archaea,2XT03@28890|Euryarchaeota,23NT9@183925|Methanobacteria	183925|Methanobacteria	J	Belongs to the eukaryotic ribosomal protein eS4 family	rps4e	-	-	ko:K02987	ko03010,map03010	M00177,M00179	-	-	br01610,ko00000,ko00001,ko00002,ko03011	-	-	-	RS4NT,Ribosomal_S4e,S4
NODE_351_length_28778_cov_1568.066079_17	439481.Aboo_1508	1.14E-40	142	COG0094@1|root,arCOG04092@2157|Archaea,2XTRN@28890|Euryarchaeota,3F2KJ@33867|unclassified Euryarchaeota	28890|Euryarchaeota	J	This is 1 of the proteins that binds and probably mediates the attachment of the 5S RNA into the large ribosomal subunit, where it forms part of the central protuberance. In the 70S ribosome it contacts protein S13 of the 30S subunit (bridge B1b), connecting the 2 subunits	rpl5	GO:0000027,GO:0003674,GO:0003676,GO:0003723,GO:0003735,GO:0005198,GO:0005488,GO:0005575,GO:0005622,GO:0005623,GO:0005737,GO:0005829,GO:0005840,GO:0006412,GO:0006518,GO:0006807,GO:0006996,GO:0008150,GO:0008152,GO:0009058,GO:0009059,GO:0009987,GO:0010467,GO:0015934,GO:0016043,GO:0019538,GO:0022607,GO:0022613,GO:0022618,GO:0022625,GO:0022626,GO:0032991,GO:0034622,GO:0034641,GO:0034645,GO:0042254,GO:…	-	ko:K02931	ko03010,map03010	M00178,M00179	-	-	br01610,ko00000,ko00001,ko00002,ko03011	-	-	-	Ribosomal_L5,Ribosomal_L5_C
NODE_351_length_28778_cov_1568.066079_18	6500.XP_005095983.1	2.18E-10	57	COG0199@1|root,KOG3506@2759|Eukaryota,3A8G0@33154|Opisthokonta,3BUAG@33208|Metazoa,3DAJH@33213|Bilateria	33208|Metazoa	J	ribosomal protein S29	RPS29	GO:0000184,GO:0000956,GO:0002181,GO:0003674,GO:0003735,GO:0005198,GO:0005488,GO:0005575,GO:0005622,GO:0005623,GO:0005634,GO:0005654,GO:0005737,GO:0005783,GO:0005789,GO:0005791,GO:0005829,GO:0005840,GO:0005844,GO:0006139,GO:0006401,GO:0006402,GO:0006412,GO:0006413,GO:0006518,GO:0006605,GO:0006612,GO:0006613,GO:0006614,GO:0006725,GO:0006807,GO:0006810,GO:0006886,GO:0008104,GO:0008150,GO:0008152,GO:…	-	ko:K02980	ko03010,map03010	M00177	-	-	br01610,ko00000,ko00001,ko00002,ko03011	-	-	-	Ribosomal_S14
NODE_351_length_28778_cov_1568.066079_19	224325.AF_1910	5.08E-37	129	COG0096@1|root,arCOG04091@2157|Archaea,2XWMU@28890|Euryarchaeota,2466J@183980|Archaeoglobi	183980|Archaeoglobi	J	One of the primary rRNA binding proteins, it binds directly to 16S rRNA central domain where it helps coordinate assembly of the platform of the 30S subunit	rps8	-	-	ko:K02994	ko03010,map03010	M00178,M00179	-	-	br01610,ko00000,ko00001,ko00002,ko03011	-	-	-	Ribosomal_S8
NODE_351_length_28778_cov_1568.066079_20	69014.TK1525	7.77E-53	173	COG0097@1|root,arCOG04090@2157|Archaea,2XTIS@28890|Euryarchaeota,243D5@183968|Thermococci	183968|Thermococci	J	This protein binds to the 23S rRNA, and is important in its secondary structure. It is located near the subunit interface in the base of the L7 L12 stalk, and near the tRNA binding site of the peptidyltransferase center	rpl6	GO:0002181,GO:0003674,GO:0003676,GO:0003723,GO:0003735,GO:0005198,GO:0005488,GO:0005575,GO:0005622,GO:0005623,GO:0005737,GO:0005829,GO:0005840,GO:0006412,GO:0006518,GO:0006807,GO:0008150,GO:0008152,GO:0009058,GO:0009059,GO:0009987,GO:0010467,GO:0015934,GO:0019538,GO:0022625,GO:0022626,GO:0032991,GO:0034641,GO:0034645,GO:0043043,GO:0043170,GO:0043226,GO:0043228,GO:0043229,GO:0043232,GO:0043603,GO:…	-	ko:K02933	ko03010,map03010	M00178,M00179	-	-	br01610,ko00000,ko00001,ko00002,ko03011	-	-	-	Ribosomal_L6
NODE_351_length_28778_cov_1568.066079_21	70601.32582	1.14E-28	113	COG1717@1|root,arCOG00781@2157|Archaea,2XSZ4@28890|Euryarchaeota,2447U@183968|Thermococci	183968|Thermococci	J	Belongs to the eukaryotic ribosomal protein eL32 family	rpl32e	GO:0005575,GO:0005622,GO:0005623,GO:0005737,GO:0005829,GO:0005840,GO:0015934,GO:0022625,GO:0022626,GO:0032991,GO:0043226,GO:0043228,GO:0043229,GO:0043232,GO:0044391,GO:0044422,GO:0044424,GO:0044444,GO:0044445,GO:0044446,GO:0044464,GO:1990904	-	ko:K02912	ko03010,map03010	M00177,M00179	-	-	br01610,ko00000,ko00001,ko00002,ko03011	-	-	-	Ribosomal_L32e
NODE_351_length_28778_cov_1568.066079_22	768672.Desfe_1268	8.74E-24	97.8	COG2147@1|root,arCOG04089@2157|Archaea,2XQFM@28889|Crenarchaeota	28889|Crenarchaeota	J	binds to the 23S rRNA	rpl19e	GO:0003674,GO:0003676,GO:0003723,GO:0003735,GO:0005198,GO:0005488,GO:0005575,GO:0005622,GO:0005623,GO:0005737,GO:0005829,GO:0005840,GO:0006412,GO:0006518,GO:0006807,GO:0008150,GO:0008152,GO:0009058,GO:0009059,GO:0009987,GO:0010467,GO:0015934,GO:0019538,GO:0022625,GO:0022626,GO:0032991,GO:0034641,GO:0034645,GO:0043043,GO:0043170,GO:0043226,GO:0043228,GO:0043229,GO:0043232,GO:0043603,GO:0043604,GO:…	-	ko:K02885	ko03010,map03010	M00177,M00179	-	-	br01610,ko00000,ko00001,ko00002,ko03011	-	-	-	Ribosomal_L19e
NODE_351_length_28778_cov_1568.066079_23	565033.GACE_2240	1.29E-49	165	COG0256@1|root,arCOG04088@2157|Archaea,2XTWT@28890|Euryarchaeota,2463G@183980|Archaeoglobi	183980|Archaeoglobi	J	This is one of the proteins that binds and probably mediates the attachment of the 5S RNA into the large ribosomal subunit, where it forms part of the central protuberance	rpl18	-	-	ko:K02881	ko03010,map03010	M00178,M00179	-	-	br01610,ko00000,ko00001,ko00002,ko03011	-	-	-	Ribosomal_L5e
NODE_351_length_28778_cov_1568.066079_24	694429.Pyrfu_1679	1.65E-61	201	COG0098@1|root,arCOG04087@2157|Archaea,2XPK9@28889|Crenarchaeota	28889|Crenarchaeota	J	With S4 and S12 plays an important role in translational accuracy	rps5	GO:0003674,GO:0003735,GO:0005198,GO:0005575,GO:0005622,GO:0005623,GO:0005737,GO:0005829,GO:0005840,GO:0006412,GO:0006518,GO:0006807,GO:0008150,GO:0008152,GO:0009058,GO:0009059,GO:0009987,GO:0010467,GO:0015935,GO:0019538,GO:0022626,GO:0022627,GO:0032991,GO:0034641,GO:0034645,GO:0043043,GO:0043170,GO:0043226,GO:0043228,GO:0043229,GO:0043232,GO:0043603,GO:0043604,GO:0044237,GO:0044238,GO:0044249,GO:…	-	ko:K02988	ko03010,map03010	M00178,M00179	-	-	br01610,ko00000,ko00001,ko00002,ko03011	-	-	-	Ribosomal_S5,Ribosomal_S5_C
NODE_351_length_28778_cov_1568.066079_25	357808.RoseRS_3311	1.54E-07	57	COG1896@1|root,COG1896@2|Bacteria,2G72G@200795|Chloroflexi,3778D@32061|Chloroflexia	32061|Chloroflexia	S	PFAM metal-dependent phosphohydrolase, HD sub domain	-	-	-	ko:K07023	-	-	-	-	ko00000	-	-	-	HD_3
NODE_351_length_28778_cov_1568.066079_26	368407.Memar_0784	4.91E-28	107	COG0662@1|root,arCOG03003@2157|Archaea,2Y5N6@28890|Euryarchaeota	28890|Euryarchaeota	G	PFAM Cupin 2, conserved barrel domain protein	-	-	-	-	-	-	-	-	-	-	-	-	Cupin_2
NODE_351_length_28778_cov_1568.066079_27	386456.JQKN01000014_gene3131	3.73E-157	459	COG0154@1|root,arCOG01717@2157|Archaea,2XTV3@28890|Euryarchaeota,23NQI@183925|Methanobacteria	183925|Methanobacteria	J	Allows the formation of correctly charged Gln-tRNA(Gln) through the transamidation of misacylated Glu-tRNA(Gln) in organisms which lack glutaminyl-tRNA synthetase. The reaction takes place in the presence of glutamine and ATP through an activated gamma-phospho-Glu-tRNA(Gln)	gatA	-	6.3.5.6,6.3.5.7	ko:K02433	ko00970,ko01100,map00970,map01100	-	R03905,R04212	RC00010	ko00000,ko00001,ko01000,ko03029	-	-	-	Amidase
NODE_351_length_28778_cov_1568.066079_28	999630.TUZN_0298	1.94E-50	171	COG0020@1|root,arCOG01532@2157|Archaea,2XPUG@28889|Crenarchaeota	28889|Crenarchaeota	H	Catalyzes the sequential condensation of isopentenyl diphosphate (IPP) with geranylgeranyl diphosphate (GGPP) to yield (2Z,6Z,10Z,14Z,18Z,22Z,26Z,30E,34E,38E)-undecaprenyl diphosphate (tritrans,heptacis-UPP). It is probably the precursor of glycosyl carrier lipids	uppS	GO:0002094,GO:0003674,GO:0003824,GO:0004659,GO:0006066,GO:0006629,GO:0006720,GO:0008150,GO:0008152,GO:0008299,GO:0008610,GO:0009058,GO:0009987,GO:0016093,GO:0016094,GO:0016740,GO:0016765,GO:0044237,GO:0044238,GO:0044249,GO:0044255,GO:0044281,GO:0044283,GO:0046165,GO:0071704,GO:1901576,GO:1901615,GO:1901617	2.5.1.31,2.5.1.89	ko:K00806,ko:K15888	ko00900,ko01110,map00900,map01110	-	R06447,R09730	RC00279,RC02839	ko00000,ko00001,ko01000,ko01006	-	-	-	Prenyltransf
NODE_351_length_28778_cov_1568.066079_29	529709.PYCH_17920	5.90E-05	56.6	COG1287@1|root,arCOG02044@2157|Archaea,2XU59@28890|Euryarchaeota,242T3@183968|Thermococci	183968|Thermococci	M	Oligosaccharyl transferase, STT3 subunit	-	-	2.4.99.18	ko:K07151	ko00510,ko00513,ko01100,ko04141,map00510,map00513,map01100,map04141	M00072	R04216,R05976	RC00005,RC00482	ko00000,ko00001,ko00002,ko01000,ko01003	-	GT66	-	STT3
NODE_351_length_28778_cov_1568.066079_30	573061.Clocel_1958	2.64E-71	238	COG0285@1|root,COG0285@2|Bacteria,1TPX5@1239|Firmicutes,247PC@186801|Clostridia,36E3A@31979|Clostridiaceae	186801|Clostridia	H	Belongs to the folylpolyglutamate synthase family	folC	-	6.3.2.12,6.3.2.17	ko:K11754	ko00790,ko01100,map00790,map01100	M00126,M00841	R00942,R02237,R04241	RC00064,RC00090,RC00162	ko00000,ko00001,ko00002,ko01000	-	-	-	Mur_ligase_C,Mur_ligase_M
NODE_351_length_28778_cov_1568.066079_31	1278073.MYSTI_05512	8.65E-25	110	COG0501@1|root,COG0501@2|Bacteria,1MUV4@1224|Proteobacteria,42MEE@68525|delta/epsilon subdivisions,2WJYV@28221|Deltaproteobacteria,2YWKM@29|Myxococcales	28221|Deltaproteobacteria	O	Peptidase family M48	htpX	-	-	ko:K03799	-	M00743	-	-	ko00000,ko00002,ko01000,ko01002	-	-	-	Peptidase_M48
NODE_375_length_27105_cov_1482.221442_2	573064.Mefer_0003	1.14E-66	213	arCOG03165@1|root,arCOG03165@2157|Archaea,2XXAZ@28890|Euryarchaeota,23QZB@183939|Methanococci	183939|Methanococci	-	-	-	-	-	-	-	-	-	-	-	-	-	-	-
NODE_375_length_27105_cov_1482.221442_3	644281.MFS40622_1439	1.01E-89	268	COG1592@1|root,arCOG01097@2157|Archaea,2XWSA@28890|Euryarchaeota,23QGC@183939|Methanococci	183939|Methanococci	C	PFAM Rubrerythrin	-	-	-	-	-	-	-	-	-	-	-	-	Rubrerythrin
NODE_375_length_27105_cov_1482.221442_4	161156.JQKW01000008_gene465	5.11E-58	182	COG2033@1|root,COG2033@2|Bacteria,2GHU1@200940|Thermodesulfobacteria	200940|Thermodesulfobacteria	C	Desulfoferrodoxin, N-terminal domain	-	-	1.15.1.2	ko:K05919	-	-	-	-	ko00000,ko01000	-	-	-	Desulfoferrod_N,Desulfoferrodox
NODE_375_length_27105_cov_1482.221442_5	639282.DEFDS_0301	3.49E-262	757	COG2217@1|root,COG2217@2|Bacteria,2GEJ6@200930|Deferribacteres	200930|Deferribacteres	P	ATPase, P-type (transporting), HAD superfamily, subfamily IC	-	-	3.6.3.4,3.6.3.54	ko:K01533,ko:K17686	ko01524,ko04016,map01524,map04016	-	R00086	RC00002	ko00000,ko00001,ko01000	3.A.3.5	-	-	E1-E2_ATPase,HMA,Hydrolase
NODE_375_length_27105_cov_1482.221442_6	403833.Pmob_0707	1.18E-41	147	COG1059@1|root,COG1059@2|Bacteria,2GCVT@200918|Thermotogae	200918|Thermotogae	L	Responsible for removing an oxidatively damaged form of guanine (7,8-dihydro-8-oxoguanine 7-oxoG) from DNA. Also nicks DNA at apurinic apyrimidinic sites (AP sites)	ogg	-	4.2.99.18	ko:K03653	-	-	-	-	ko00000,ko01000	-	-	-	-
NODE_375_length_27105_cov_1482.221442_7	795359.TOPB45_1158	4.97E-60	193	COG0396@1|root,COG0396@2|Bacteria,2GHCR@200940|Thermodesulfobacteria	200940|Thermodesulfobacteria	O	ABC transporter	-	-	-	ko:K09013	-	-	-	-	ko00000,ko02000	-	-	-	ABC_tran
NODE_375_length_27105_cov_1482.221442_9	666686.B1NLA3E_11630	1.06E-12	68.6	28MFE@1|root,2ZASW@2|Bacteria,1UF9Q@1239|Firmicutes,4IN6Y@91061|Bacilli,1ZMYC@1386|Bacillus	91061|Bacilli	-	-	-	-	-	-	-	-	-	-	-	-	-	-	-
NODE_375_length_27105_cov_1482.221442_10	574375.BAGA_02885	2.12E-28	126	COG1109@1|root,COG1208@1|root,COG1109@2|Bacteria,COG1208@2|Bacteria,1VDBC@1239|Firmicutes,4IS8X@91061|Bacilli,1ZDK6@1386|Bacillus	91061|Bacilli	GJM	Nucleotidyl transferase	-	-	2.7.7.13,5.4.2.8	ko:K00966,ko:K16881	ko00051,ko00520,ko01100,ko01110,ko01130,map00051,map00520,map01100,map01110,map01130	M00114,M00361,M00362	R00885,R01818	RC00002,RC00408	ko00000,ko00001,ko00002,ko01000	-	-	-	Hexapep,NTP_transferase,PGM_PMM_I
NODE_375_length_27105_cov_1482.221442_11	565033.GACE_0123	6.43E-141	423	COG0213@1|root,arCOG02013@2157|Archaea,2XT19@28890|Euryarchaeota,245PZ@183980|Archaeoglobi	183980|Archaeoglobi	F	Catalyzes the conversion of AMP and phosphate to adenine and ribose 1,5-bisphosphate (R15P). Exhibits phosphorylase activity toward CMP and UMP in addition to AMP. Functions in an archaeal AMP degradation pathway, together with R15P isomerase and RubisCO	-	-	2.4.2.57	ko:K18931	-	-	R10836,R10837,R10838	RC00063	ko00000,ko01000	-	-	-	Glycos_trans_3N,Glycos_transf_3,PYNP_C
NODE_375_length_27105_cov_1482.221442_12	523845.AQXV01000042_gene298	2.13E-14	79.7	COG2218@1|root,arCOG00097@2157|Archaea,2XWD0@28890|Euryarchaeota,23QPF@183939|Methanococci	183939|Methanococci	C	PFAM glutamate synthase alpha subunit domain protein	-	-	1.2.7.12	ko:K00202	ko00680,ko01100,ko01120,ko01200,map00680,map01100,map01120,map01200	M00567	R03015,R08060,R11743	RC00197,RC00323	ko00000,ko00001,ko00002,ko01000	-	-	-	GXGXG
NODE_375_length_27105_cov_1482.221442_13	579137.Metvu_1537	4.25E-23	92	COG2012@1|root,arCOG04258@2157|Archaea,2Y0EY@28890|Euryarchaeota,23RAF@183939|Methanococci	183939|Methanococci	K	DNA-dependent RNA polymerase catalyzes the transcription of DNA into RNA using the four ribonucleoside triphosphates as substrates	rpoH	GO:0000428,GO:0005575,GO:0005622,GO:0005623,GO:0030880,GO:0032991,GO:0044424,GO:0044464,GO:0061695,GO:1902494,GO:1990234	2.7.7.6	ko:K03053	ko00230,ko00240,ko01100,ko03020,map00230,map00240,map01100,map03020	M00184	R00435,R00441,R00442,R00443	RC02795	br01611,ko00000,ko00001,ko00002,ko01000,ko03021	-	-	-	RNA_pol_Rpb5_C
NODE_375_length_27105_cov_1482.221442_14	1183377.Py04_1440	0	967	COG0085@1|root,arCOG01762@2157|Archaea,2XU1X@28890|Euryarchaeota,24327@183968|Thermococci	183968|Thermococci	K	DNA-dependent RNA polymerase catalyzes the transcription of DNA into RNA using the four ribonucleoside triphosphates as substrates	rpoB	-	2.7.7.6	ko:K13798	ko00230,ko00240,ko01100,ko03020,map00230,map00240,map01100,map03020	M00184	R00435,R00441,R00442,R00443	RC02795	br01611,ko00000,ko00001,ko00002,ko01000,ko03021	-	-	-	RNA_pol_Rpb2_1,RNA_pol_Rpb2_2,RNA_pol_Rpb2_3,RNA_pol_Rpb2_4,RNA_pol_Rpb2_5,RNA_pol_Rpb2_6,RNA_pol_Rpb2_7
NODE_375_length_27105_cov_1482.221442_15	1183377.Py04_1439	8.47E-307	873	COG0086@1|root,arCOG04257@2157|Archaea,2XTBZ@28890|Euryarchaeota,242YY@183968|Thermococci	183968|Thermococci	K	DNA-dependent RNA polymerase catalyzes the transcription of DNA into RNA using the four ribonucleoside triphosphates as substrates	rpoA1	-	2.7.7.6	ko:K03041	ko00230,ko00240,ko01100,ko03020,map00230,map00240,map01100,map03020	M00184	R00435,R00441,R00442,R00443	RC02795	br01611,ko00000,ko00001,ko00002,ko01000,ko03021	-	-	-	RNA_pol_Rpb1_1,RNA_pol_Rpb1_2,RNA_pol_Rpb1_3,RNA_pol_Rpb1_4,RNA_pol_Rpb1_5
NODE_375_length_27105_cov_1482.221442_16	263820.PTO0257	3.69E-74	246	COG0086@1|root,arCOG04256@2157|Archaea,2XTJ6@28890|Euryarchaeota,241KY@183967|Thermoplasmata	183967|Thermoplasmata	K	DNA-dependent RNA polymerase catalyzes the transcription of DNA into RNA using the four ribonucleoside triphosphates as substrates	rpoA2	-	2.7.7.6	ko:K03042	ko00230,ko00240,ko01100,ko03020,map00230,map00240,map01100,map03020	M00184	R00435,R00441,R00442,R00443	RC02795	br01611,ko00000,ko00001,ko00002,ko01000,ko03021	-	-	-	RNA_pol_Rpb1_5
NODE_375_length_27105_cov_1482.221442_17	406327.Mevan_0675	1.51E-17	78.2	COG1911@1|root,arCOG01752@2157|Archaea,2Y0CU@28890|Euryarchaeota,23R1G@183939|Methanococci	183939|Methanococci	J	Belongs to the eukaryotic ribosomal protein eL30 family	rpl30e	GO:0002181,GO:0003674,GO:0003676,GO:0003723,GO:0003735,GO:0005198,GO:0005488,GO:0005575,GO:0005622,GO:0005623,GO:0005737,GO:0005829,GO:0005840,GO:0006412,GO:0006518,GO:0006807,GO:0008150,GO:0008152,GO:0009058,GO:0009059,GO:0009987,GO:0010467,GO:0015934,GO:0019538,GO:0022625,GO:0022626,GO:0032991,GO:0034641,GO:0034645,GO:0043043,GO:0043170,GO:0043226,GO:0043228,GO:0043229,GO:0043232,GO:0043603,GO:…	-	ko:K02908	ko03010,map03010	M00177,M00179	-	-	br01610,ko00000,ko00001,ko00002,ko03011	-	-	-	Ribosomal_L7Ae
NODE_375_length_27105_cov_1482.221442_18	693661.Arcve_1349	7.46E-24	99	COG0195@1|root,arCOG01760@2157|Archaea,2XYAY@28890|Euryarchaeota,2468I@183980|Archaeoglobi	183980|Archaeoglobi	K	Participates in transcription termination	nusA	-	-	ko:K02600	-	-	-	-	ko00000,ko03009,ko03021	-	-	-	KH_2
NODE_375_length_27105_cov_1482.221442_20	523850.TON_0802	7.47E-36	124	COG1694@1|root,arCOG01084@2157|Archaea,2XZ0S@28890|Euryarchaeota,244B1@183968|Thermococci	183968|Thermococci	S	MazG nucleotide pyrophosphohydrolase domain	-	-	-	-	-	-	-	-	-	-	-	-	MazG
NODE_375_length_27105_cov_1482.221442_21	579137.Metvu_0240	2.96E-77	243	COG0010@1|root,arCOG01700@2157|Archaea,2XTEP@28890|Euryarchaeota,23QAA@183939|Methanococci	183939|Methanococci	E	Belongs to the arginase family	-	-	3.5.3.11	ko:K01480	ko00330,ko01100,map00330,map01100	M00133	R01157	RC00024,RC00329	ko00000,ko00001,ko00002,ko01000	-	-	-	Arginase
NODE_375_length_27105_cov_1482.221442_22	386456.JQKN01000001_gene2152	5.13E-189	562	COG0458@1|root,arCOG01594@2157|Archaea,2XTVE@28890|Euryarchaeota,23NJQ@183925|Methanobacteria	183925|Methanobacteria	E	Belongs to the CarB family	carB	-	6.3.5.5	ko:K01955	ko00240,ko00250,ko01100,map00240,map00250,map01100	M00051	R00256,R00575,R01395,R10948,R10949	RC00002,RC00010,RC00043,RC02750,RC02798,RC03314	ko00000,ko00001,ko00002,ko01000	-	-	-	CPSase_L_D2,CPSase_L_D3,MGS
NODE_382_length_26685_cov_1339.998761_2	930945.SiRe_1932	9.99E-57	194	COG0472@1|root,arCOG03199@2157|Archaea,2XPXP@28889|Crenarchaeota	28889|Crenarchaeota	M	PFAM Glycosyl transferase family 4	-	-	2.7.8.15	ko:K01001	ko00510,ko01100,map00510,map01100	M00055	R05969	RC00002	ko00000,ko00001,ko00002,ko01000,ko01003	-	-	-	Glycos_transf_4
NODE_382_length_26685_cov_1339.998761_3	573063.Metin_0446	3.96E-27	107	COG0636@1|root,arCOG02455@2157|Archaea,2XU5U@28890|Euryarchaeota,23Q90@183939|Methanococci	183939|Methanococci	C	PFAM H transporting two-sector ATPase C subunit	-	GO:0003674,GO:0003824,GO:0005215,GO:0005575,GO:0006810,GO:0006811,GO:0006812,GO:0008150,GO:0008324,GO:0015075,GO:0015077,GO:0015078,GO:0015318,GO:0015399,GO:0015405,GO:0015672,GO:0016020,GO:0016021,GO:0016462,GO:0016787,GO:0016817,GO:0016818,GO:0016887,GO:0017111,GO:0019829,GO:0022804,GO:0022853,GO:0022857,GO:0022890,GO:0031224,GO:0034220,GO:0036442,GO:0042623,GO:0042625,GO:0042626,GO:0043492,GO:…	-	ko:K02124	ko00190,ko01100,map00190,map01100	M00159	-	-	ko00000,ko00001,ko00002	3.A.2.2,3.A.2.3	-	-	ATP-synt_C
NODE_382_length_26685_cov_1339.998761_5	1151117.AJLF01000002_gene234	1.06E-49	192	COG1269@1|root,arCOG04138@2157|Archaea,2XTQP@28890|Euryarchaeota,242R7@183968|Thermococci	183968|Thermococci	C	V-type ATP synthase subunit I	atpI	GO:0003674,GO:0003824,GO:0005215,GO:0005488,GO:0005515,GO:0006139,GO:0006163,GO:0006164,GO:0006725,GO:0006753,GO:0006754,GO:0006793,GO:0006796,GO:0006807,GO:0006810,GO:0006811,GO:0006812,GO:0006873,GO:0006885,GO:0007035,GO:0008150,GO:0008152,GO:0008324,GO:0009058,GO:0009117,GO:0009123,GO:0009124,GO:0009126,GO:0009127,GO:0009141,GO:0009142,GO:0009144,GO:0009145,GO:0009150,GO:0009152,GO:0009156,GO:…	-	ko:K02123	ko00190,ko01100,map00190,map01100	M00159	-	-	ko00000,ko00001,ko00002	3.A.2.2,3.A.2.3	-	-	V_ATPase_I
NODE_382_length_26685_cov_1339.998761_6	386456.JQKN01000007_gene3339	4.69E-110	337	COG1571@1|root,arCOG01115@2157|Archaea,2XTGD@28890|Euryarchaeota,23NMB@183925|Methanobacteria	183925|Methanobacteria	J	ATP-dependent agmatine transferase that catalyzes the formation of 2-agmatinylcytidine (agm2C) at the wobble position (C34) of tRNA(Ile2), converting the codon specificity from AUG to AUA	tiaS	-	6.3.4.22	ko:K06932	-	-	-	-	ko00000,ko01000,ko03016	-	-	-	DUF1743,tRNA_anti-codon
NODE_382_length_26685_cov_1339.998761_7	263820.PTO1245	4.33E-137	436	COG0210@1|root,arCOG00798@2157|Archaea,2Y7QM@28890|Euryarchaeota,2420G@183967|Thermoplasmata	183967|Thermoplasmata	L	UvrD/REP helicase N-terminal domain	-	-	3.6.4.12	ko:K03657	ko03420,ko03430,map03420,map03430	-	-	-	ko00000,ko00001,ko01000,ko03400	-	-	-	PDDEXK_1,UvrD-helicase,UvrD_C
NODE_382_length_26685_cov_1339.998761_8	1183377.Py04_1518	7.12E-43	157	COG1577@1|root,arCOG01028@2157|Archaea,2XSUB@28890|Euryarchaeota,2437V@183968|Thermococci	183968|Thermococci	F	Catalyzes the phosphorylation of (R)-mevalonate (MVA) to (R)-mevalonate 5-phosphate (MVAP). Functions in the mevalonate (MVA) pathway leading to isopentenyl diphosphate (IPP), a key precursor for the biosynthesis of isoprenoid compounds such as archaeal membrane lipids	mvk	GO:0003674,GO:0003824,GO:0004496,GO:0005575,GO:0005622,GO:0005623,GO:0005737,GO:0005829,GO:0006084,GO:0006139,GO:0006163,GO:0006629,GO:0006637,GO:0006644,GO:0006720,GO:0006725,GO:0006732,GO:0006753,GO:0006790,GO:0006793,GO:0006796,GO:0006807,GO:0008150,GO:0008152,GO:0008202,GO:0008299,GO:0008610,GO:0008654,GO:0009058,GO:0009117,GO:0009150,GO:0009240,GO:0009259,GO:0009987,GO:0016125,GO:0016301,GO:…	2.7.1.36	ko:K00869	ko00900,ko01100,ko01110,ko01130,ko04146,map00900,map01100,map01110,map01130,map04146	M00095	R02245	RC00002,RC00017	ko00000,ko00001,ko00002,ko01000	-	-	-	GHMP_kinases_C,GHMP_kinases_N
NODE_382_length_26685_cov_1339.998761_9	1184251.TCELL_0698	1.32E-08	64.3	COG2219@1|root,arCOG03013@2157|Archaea,2XQ8M@28889|Crenarchaeota	28889|Crenarchaeota	L	Regulatory subunit of DNA primase, an RNA polymerase that catalyzes the synthesis of short RNA molecules used as primers for DNA polymerase during DNA replication. Stabilizes and modulates the activity of the small subunit, increasing the rate of DNA synthesis, and conferring RNA synthesis capability. The DNA polymerase activity may enable DNA primase to also catalyze primer extension after prime…	priL	-	-	ko:K18882	ko03030,map03030	-	-	-	ko00000,ko00001,ko01000,ko03032	-	-	-	DNA_primase_lrg
NODE_382_length_26685_cov_1339.998761_10	1042326.AZNV01000045_gene719	4.50E-07	55.1	COG0517@1|root,COG0517@2|Bacteria,1NY5H@1224|Proteobacteria,2U1GG@28211|Alphaproteobacteria,4BDAC@82115|Rhizobiaceae	28211|Alphaproteobacteria	S	BON domain	-	-	-	-	-	-	-	-	-	-	-	-	BON,CBS
NODE_382_length_26685_cov_1339.998761_11	410358.Mlab_1626	2.45E-140	412	COG0183@1|root,arCOG01278@2157|Archaea,2XT38@28890|Euryarchaeota,2N94P@224756|Methanomicrobia	224756|Methanomicrobia	I	PFAM Thiolase	-	-	2.3.1.9	ko:K00626	ko00071,ko00072,ko00280,ko00310,ko00362,ko00380,ko00620,ko00630,ko00640,ko00650,ko00720,ko00900,ko01100,ko01110,ko01120,ko01130,ko01200,ko01212,ko02020,map00071,map00072,map00280,map00310,map00362,map00380,map00620,map00630,map00640,map00650,map00720,map00900,map01100,map01110,map01120,map01130,map01200,map01212,map02020	M00088,M00095,M00373,M00374,M00375	R00238,R01177	RC00004,RC00326	ko00000,ko00001,ko00002,ko01000,ko04147	-	-	iAF692.Mbar_A0550	Thiolase_C,Thiolase_N
NODE_382_length_26685_cov_1339.998761_13	927704.SELR_00330	6.56E-285	815	COG0188@1|root,COG0188@2|Bacteria,1TP2Z@1239|Firmicutes,4H26H@909932|Negativicutes	909932|Negativicutes	L	A type II topoisomerase that negatively supercoils closed circular double-stranded (ds) DNA in an ATP-dependent manner to modulate DNA topology and maintain chromosomes in an underwound state. Negative supercoiling favors strand separation, and DNA replication, transcription, recombination and repair, all of which involve strand separation. Also able to catalyze the interconversion of other topol…	gyrA	-	5.99.1.3	ko:K02469	-	-	-	-	ko00000,ko01000,ko03032,ko03400	-	-	-	DNA_gyraseA_C,DNA_topoisoIV
NODE_382_length_26685_cov_1339.998761_17	593907.Celgi_2869	1.56E-18	91.3	2EZVV@1|root,33T09@2|Bacteria,2IPNW@201174|Actinobacteria,4F2R2@85016|Cellulomonadaceae	201174|Actinobacteria	-	-	-	-	-	-	-	-	-	-	-	-	-	-	-
NODE_382_length_26685_cov_1339.998761_18	1499499.EV06_1509	5.51E-08	61.2	COG2189@1|root,COG2189@2|Bacteria,1G0P8@1117|Cyanobacteria,1MNWD@1212|Prochloraceae	1117|Cyanobacteria	L	DNA methylase	-	-	-	-	-	-	-	-	-	-	-	-	Mrr_cat,N6_N4_Mtase
NODE_382_length_26685_cov_1339.998761_19	573063.Metin_1025	2.34E-176	504	COG0498@1|root,arCOG01434@2157|Archaea,2XT84@28890|Euryarchaeota,23QKS@183939|Methanococci	183939|Methanococci	E	Catalyzes the gamma-elimination of phosphate from L- phosphohomoserine and the beta-addition of water to produce L- threonine	thrC	GO:0003674,GO:0003824,GO:0004795,GO:0005488,GO:0005575,GO:0005622,GO:0005623,GO:0005737,GO:0008144,GO:0016829,GO:0016835,GO:0016838,GO:0019842,GO:0030170,GO:0036094,GO:0043167,GO:0043168,GO:0044424,GO:0044464,GO:0048037,GO:0050662,GO:0070279,GO:0097159,GO:1901363	4.2.3.1	ko:K01733	ko00260,ko00750,ko01100,ko01110,ko01120,ko01230,map00260,map00750,map01100,map01110,map01120,map01230	M00018	R01466,R05086	RC00017,RC00526	ko00000,ko00001,ko00002,ko01000	-	-	-	PALP
NODE_382_length_26685_cov_1339.998761_22	1288963.ADIS_0338	8.53E-170	481	COG1192@1|root,COG1192@2|Bacteria,4NJ46@976|Bacteroidetes,47THT@768503|Cytophagia	976|Bacteroidetes	D	Anion-transporting ATPase	-	-	-	-	-	-	-	-	-	-	-	-	AAA_31
NODE_382_length_26685_cov_1339.998761_23	1288963.ADIS_0339	1.89E-211	593	COG2865@1|root,COG2865@2|Bacteria,4NHJM@976|Bacteroidetes,47X5V@768503|Cytophagia	976|Bacteroidetes	K	Putative ATP-dependent DNA helicase recG C-terminal	-	-	3.6.4.12	ko:K03655	ko03440,map03440	-	-	-	ko00000,ko00001,ko01000,ko03400	-	-	-	AlbA_2,HATPase_c_4,HTH_11,HTH_24
NODE_382_length_26685_cov_1339.998761_24	243232.MJ_0277	2.36E-223	637	COG0028@1|root,arCOG01998@2157|Archaea,2XT5F@28890|Euryarchaeota,23Q9X@183939|Methanococci	183939|Methanococci	E	TIGRFAM acetolactate synthase, large subunit, biosynthetic type	ilvB	-	2.2.1.6	ko:K01652	ko00290,ko00650,ko00660,ko00770,ko01100,ko01110,ko01130,ko01210,ko01230,map00290,map00650,map00660,map00770,map01100,map01110,map01130,map01210,map01230	M00019,M00570	R00006,R00014,R00226,R03050,R04672,R04673,R08648	RC00027,RC00106,RC01192,RC02744,RC02893	ko00000,ko00001,ko00002,ko01000	-	-	-	TPP_enzyme_C,TPP_enzyme_M,TPP_enzyme_N
NODE_382_length_26685_cov_1339.998761_25	269797.Mbar_A1866	6.65E-73	231	COG1712@1|root,arCOG00254@2157|Archaea,2XUNA@28890|Euryarchaeota,2NBJI@224756|Methanomicrobia	224756|Methanomicrobia	F	Specifically catalyzes the NAD or NADP-dependent dehydrogenation of L-aspartate to iminoaspartate	nadX	-	1.4.1.21	ko:K06989	ko00760,ko01100,map00760,map01100	-	R07407,R07410	RC02566	ko00000,ko00001,ko01000	-	-	-	DUF108,NAD_binding_3
NODE_382_length_26685_cov_1339.998761_27	1293054.HSACCH_00525	5.29E-23	101	COG1036@1|root,COG1411@1|root,COG1036@2|Bacteria,COG1411@2|Bacteria	2|Bacteria	C	Belongs to the HisA HisF family	spoVFB	-	1.2.7.3,5.3.1.16	ko:K00176,ko:K01814,ko:K06411	ko00020,ko00340,ko00720,ko01100,ko01110,ko01120,ko01200,ko01230,map00020,map00340,map00720,map01100,map01110,map01120,map01200,map01230	M00009,M00011,M00026,M00173,M00620	R01197,R04640	RC00004,RC00945,RC02833	br01601,ko00000,ko00001,ko00002,ko01000	-	-	-	Flavoprotein,His_biosynth
NODE_382_length_26685_cov_1339.998761_28	388399.SSE37_06254	9.75E-13	67	COG1226@1|root,COG1226@2|Bacteria,1NH49@1224|Proteobacteria,2UENB@28211|Alphaproteobacteria	28211|Alphaproteobacteria	P	Potassium channel protein	-	-	-	-	-	-	-	-	-	-	-	-	Ion_trans_2
NODE_395_length_25862_cov_1347.900957_1	944480.ATUV01000002_gene86	2.58E-80	256	COG0002@1|root,COG0002@2|Bacteria,1MVJ6@1224|Proteobacteria,42MDN@68525|delta/epsilon subdivisions,2WINX@28221|Deltaproteobacteria,2M6NK@213113|Desulfurellales	28221|Deltaproteobacteria	E	Catalyzes the NADPH-dependent reduction of N-acetyl-5- glutamyl phosphate to yield N-acetyl-L-glutamate 5-semialdehyde	argC	-	1.2.1.38	ko:K00145	ko00220,ko01100,ko01110,ko01130,ko01210,ko01230,map00220,map01100,map01110,map01130,map01210,map01230	M00028,M00845	R03443	RC00684	ko00000,ko00001,ko00002,ko01000	-	-	-	Semialdhyde_dh,Semialdhyde_dhC
NODE_395_length_25862_cov_1347.900957_2	579137.Metvu_1386	6.76E-93	287	COG1242@1|root,arCOG01362@2157|Archaea,2XV2T@28890|Euryarchaeota,23Q1I@183939|Methanococci	183939|Methanococci	S	SMART Elongator protein 3 MiaB NifB	-	GO:0005575,GO:0005622,GO:0005623,GO:0005737,GO:0044424,GO:0044464	-	ko:K07139	-	-	-	-	ko00000	-	-	-	Radical_SAM,Radical_SAM_C
NODE_395_length_25862_cov_1347.900957_3	273121.WS2070	1.40E-12	71.2	COG0131@1|root,COG0131@2|Bacteria,1MWBS@1224|Proteobacteria,42NIV@68525|delta/epsilon subdivisions,2YN3P@29547|Epsilonproteobacteria	29547|Epsilonproteobacteria	E	Imidazoleglycerol-phosphate dehydratase	hisB	-	3.1.3.15,4.2.1.19	ko:K01089,ko:K01693	ko00340,ko01100,ko01110,ko01230,map00340,map01100,map01110,map01230	M00026	R03013,R03457	RC00017,RC00932	ko00000,ko00001,ko00002,ko01000	-	-	-	IGPD,PNK3P
NODE_395_length_25862_cov_1347.900957_4	403833.Pmob_0341	9.92E-05	48.9	COG1988@1|root,COG1988@2|Bacteria,2GDKQ@200918|Thermotogae	200918|Thermotogae	S	Metal-dependent hydrolase	-	-	-	-	-	-	-	-	-	-	-	-	YdjM
NODE_395_length_25862_cov_1347.900957_5	523845.AQXV01000052_gene562	2.40E-54	181	COG0108@1|root,arCOG01320@2157|Archaea,2XTDZ@28890|Euryarchaeota,23Q9J@183939|Methanococci	183939|Methanococci	H	Catalyzes the conversion of D-ribulose 5-phosphate to formate and 3,4-dihydroxy-2-butanone 4-phosphate	ribB	GO:0003674,GO:0003824,GO:0005575,GO:0005622,GO:0005623,GO:0005737,GO:0006766,GO:0006767,GO:0006771,GO:0006807,GO:0008150,GO:0008152,GO:0008686,GO:0009058,GO:0009110,GO:0009231,GO:0009987,GO:0016829,GO:0016830,GO:0017144,GO:0018130,GO:0034641,GO:0042364,GO:0042726,GO:0042727,GO:0044237,GO:0044249,GO:0044271,GO:0044281,GO:0044283,GO:0044424,GO:0044464,GO:0046483,GO:0071704,GO:1901360,GO:1901362,GO:…	4.1.99.12	ko:K02858	ko00740,ko01100,ko01110,map00740,map01100,map01110	M00125	R07281	RC01792,RC01815	ko00000,ko00001,ko00002,ko01000	-	-	-	DHBP_synthase
NODE_395_length_25862_cov_1347.900957_6	589865.DaAHT2_1542	3.64E-23	99.8	COG0009@1|root,COG0009@2|Bacteria,1MVPM@1224|Proteobacteria,42QSV@68525|delta/epsilon subdivisions,2WMZ5@28221|Deltaproteobacteria,2MI25@213118|Desulfobacterales	28221|Deltaproteobacteria	J	TIGRFAM Sua5 YciO YrdC YwlC family protein	yrdC	-	2.7.7.87	ko:K07566	-	-	R10463	RC00745	ko00000,ko01000,ko03009,ko03016	-	-	-	Sua5_yciO_yrdC
NODE_395_length_25862_cov_1347.900957_7	368408.Tpen_0662	7.37E-13	63.2	COG2888@1|root,arCOG01989@2157|Archaea,2XRFA@28889|Crenarchaeota	28889|Crenarchaeota	J	Domain of unknown function (DUF1610)	-	-	-	ko:K07580	-	-	-	-	ko00000	-	-	-	DUF1610
NODE_395_length_25862_cov_1347.900957_8	70601.3258	9.03E-153	457	COG1389@1|root,arCOG01165@2157|Archaea,2XTZQ@28890|Euryarchaeota,242PK@183968|Thermococci	183968|Thermococci	L	Relaxes both positive and negative superturns and exhibits a strong decatenase activity	top6B	GO:0003674,GO:0003735,GO:0005198,GO:0005575,GO:0005622,GO:0005623,GO:0005737,GO:0005829,GO:0005840,GO:0006412,GO:0006518,GO:0006807,GO:0008150,GO:0008152,GO:0009058,GO:0009059,GO:0009987,GO:0010467,GO:0015935,GO:0019538,GO:0022613,GO:0032991,GO:0034641,GO:0034645,GO:0042254,GO:0043043,GO:0043170,GO:0043226,GO:0043228,GO:0043229,GO:0043232,GO:0043603,GO:0043604,GO:0044085,GO:0044237,GO:0044238,GO:…	5.99.1.3	ko:K03167	-	-	-	-	ko00000,ko01000,ko03032	-	-	-	HATPase_c,Topo-VIb_trans
NODE_395_length_25862_cov_1347.900957_9	604354.TSIB_0264	2.31E-55	191	COG2441@1|root,arCOG04329@2157|Archaea,2XW6E@28890|Euryarchaeota,243JG@183968|Thermococci	183968|Thermococci	C	Protein of unknown function (DUF1464)	-	-	-	-	-	-	-	-	-	-	-	-	DUF1464
NODE_395_length_25862_cov_1347.900957_11	593117.TGAM_0692	4.92E-110	335	COG1503@1|root,arCOG01742@2157|Archaea,2XSV5@28890|Euryarchaeota,243E3@183968|Thermococci	183968|Thermococci	J	Directs the termination of nascent peptide synthesis (translation) in response to the termination codons UAA, UAG and UGA	prf1	-	-	ko:K03265	ko03015,map03015	-	-	-	ko00000,ko00001,ko03012,ko03019	-	-	-	eRF1_1,eRF1_2,eRF1_3
NODE_395_length_25862_cov_1347.900957_12	1459636.NTE_01418	4.84E-41	157	COG0072@1|root,arCOG00412@2157|Archaea,41S8M@651137|Thaumarchaeota	651137|Thaumarchaeota	J	phenylalanyl-tRNA synthetase, beta subunit	-	-	6.1.1.20	ko:K01890	ko00970,map00970	M00359,M00360	R03660	RC00055,RC00523	ko00000,ko00001,ko00002,ko01000,ko01007,ko03016	-	-	-	B3_4,B5
NODE_395_length_25862_cov_1347.900957_13	579137.Metvu_0549	2.25E-163	467	COG3425@1|root,arCOG01767@2157|Archaea,2XTWE@28890|Euryarchaeota,23Q7Q@183939|Methanococci	183939|Methanococci	I	Belongs to the UPF0219 family	-	-	2.3.3.10	ko:K01641	ko00072,ko00280,ko00650,ko00900,ko01100,ko01110,ko01130,map00072,map00280,map00650,map00900,map01100,map01110,map01130	M00088,M00095	R01978	RC00004,RC00503	ko00000,ko00001,ko00002,ko01000	-	-	-	ACP_syn_III_C,HMG_CoA_synt_N
NODE_395_length_25862_cov_1347.900957_14	1094980.Mpsy_0965	1.41E-29	120	COG1967@1|root,arCOG02177@2157|Archaea,2XT8V@28890|Euryarchaeota,2N9NX@224756|Methanomicrobia	224756|Methanomicrobia	S	Membrane protein of unknown function DUF63	-	-	-	-	-	-	-	-	-	-	-	-	DUF63
NODE_395_length_25862_cov_1347.900957_15	573063.Metin_1349	3.82E-94	281	COG0176@1|root,arCOG05061@2157|Archaea,2XTET@28890|Euryarchaeota,23Q23@183939|Methanococci	183939|Methanococci	F	Transaldolase is important for the balance of metabolites in the pentose-phosphate pathway	tal	-	2.2.1.2	ko:K00616	ko00030,ko01100,ko01110,ko01120,ko01130,ko01200,ko01230,map00030,map01100,map01110,map01120,map01130,map01200,map01230	M00004,M00007	R01827	RC00439,RC00604	ko00000,ko00001,ko00002,ko01000	-	-	-	TAL_FSA
NODE_395_length_25862_cov_1347.900957_18	647113.Metok_0137	4.45E-101	314	COG0019@1|root,arCOG02268@2157|Archaea,2XSY8@28890|Euryarchaeota,23QMG@183939|Methanococci	183939|Methanococci	E	Specifically catalyzes the decarboxylation of meso- diaminopimelate (meso-DAP) to L-lysine	lysA	-	4.1.1.20	ko:K01586	ko00300,ko01100,ko01110,ko01120,ko01130,ko01230,map00300,map01100,map01110,map01120,map01130,map01230	M00016,M00525,M00526,M00527	R00451	RC00299	ko00000,ko00001,ko00002,ko01000	-	-	-	Orn_Arg_deC_N,Orn_DAP_Arg_deC
NODE_398_length_25807_cov_1454.899231_1	1365176.N186_05790	3.95E-40	150	COG1577@1|root,arCOG01028@2157|Archaea,2XQ8U@28889|Crenarchaeota	28889|Crenarchaeota	F	Catalyzes the phosphorylation of (R)-mevalonate (MVA) to (R)-mevalonate 5-phosphate (MVAP). Functions in the mevalonate (MVA) pathway leading to isopentenyl diphosphate (IPP), a key precursor for the biosynthesis of isoprenoid compounds such as archaeal membrane lipids	mvk	GO:0003674,GO:0003824,GO:0004496,GO:0005575,GO:0005622,GO:0005623,GO:0005737,GO:0005829,GO:0006084,GO:0006139,GO:0006163,GO:0006629,GO:0006637,GO:0006644,GO:0006720,GO:0006725,GO:0006732,GO:0006753,GO:0006790,GO:0006793,GO:0006796,GO:0006807,GO:0008150,GO:0008152,GO:0008202,GO:0008299,GO:0008610,GO:0008654,GO:0009058,GO:0009117,GO:0009150,GO:0009240,GO:0009259,GO:0009987,GO:0016125,GO:0016301,GO:…	2.7.1.36	ko:K00869	ko00900,ko01100,ko01110,ko01130,ko04146,map00900,map01100,map01110,map01130,map04146	M00095	R02245	RC00002,RC00017	ko00000,ko00001,ko00002,ko01000	-	-	-	GHMP_kinases_C,GHMP_kinases_N,GalKase_gal_bdg
NODE_398_length_25807_cov_1454.899231_2	795359.TOPB45_1476	8.33E-08	56.2	COG0077@1|root,COG1605@1|root,COG0077@2|Bacteria,COG1605@2|Bacteria,2GHQI@200940|Thermodesulfobacteria	200940|Thermodesulfobacteria	E	Chorismate mutase type II	-	-	4.2.1.51,5.4.99.5	ko:K14170	ko00400,ko01100,ko01110,ko01130,ko01230,map00400,map01100,map01110,map01130,map01230	M00024,M00025	R00691,R01373,R01715	RC00360,RC03116	ko00000,ko00001,ko00002,ko01000	-	-	-	ACT,CM_2,PDT
NODE_398_length_25807_cov_1454.899231_3	523845.AQXV01000044_gene1445	1.01E-94	288	COG2144@1|root,arCOG00642@2157|Archaea,2XTD1@28890|Euryarchaeota,23Q68@183939|Methanococci	183939|Methanococci	S	PFAM AIR synthase related protein domain protein	-	-	6.3.3.1	ko:K01933,ko:K07123	ko00230,ko01100,ko01110,ko01130,map00230,map01100,map01110,map01130	M00048	R04208	RC01100	ko00000,ko00001,ko00002,ko01000	-	-	-	AIRS,AIRS_C
NODE_398_length_25807_cov_1454.899231_4	573064.Mefer_0788	6.01E-293	830	COG0574@1|root,arCOG01111@2157|Archaea,2XU2T@28890|Euryarchaeota,23Q5F@183939|Methanococci	183939|Methanococci	G	Catalyzes the phosphorylation of pyruvate to phosphoenolpyruvate	ppsA	-	2.7.9.2	ko:K01007	ko00620,ko00680,ko00720,ko01100,ko01120,ko01200,map00620,map00680,map00720,map01100,map01120,map01200	M00173,M00374	R00199	RC00002,RC00015	ko00000,ko00001,ko00002,ko01000	-	-	-	PEP-utilizers,PEP-utilizers_C,PPDK_N
NODE_398_length_25807_cov_1454.899231_5	751944.HALDL1_06300	1.25E-18	82.8	COG1308@1|root,arCOG04061@2157|Archaea,2XXYV@28890|Euryarchaeota,23W5Q@183963|Halobacteria	183963|Halobacteria	K	Contacts the emerging nascent chain on the ribosome	nac	-	-	ko:K03626	-	-	-	-	ko00000	-	-	-	NAC,UBA_4
NODE_398_length_25807_cov_1454.899231_6	1183377.Py04_0506	3.80E-159	458	COG1759@1|root,arCOG04346@2157|Archaea,2XUFR@28890|Euryarchaeota,243DA@183968|Thermococci	183968|Thermococci	F	Protein of unknown function (DUF1246)	-	-	6.3.4.23	ko:K06863	ko00230,ko01100,ko01110,ko01130,map00230,map01100,map01110,map01130	M00048	R06975	RC00263,RC00323	ko00000,ko00001,ko00002,ko01000	-	-	-	DUF1246,DUF1297
NODE_398_length_25807_cov_1454.899231_7	224325.AF_1364	4.87E-131	388	COG0012@1|root,arCOG00357@2157|Archaea,2XTZG@28890|Euryarchaeota,245VX@183980|Archaeoglobi	183980|Archaeoglobi	J	GTP-binding protein	-	-	-	ko:K06942	-	-	-	-	ko00000,ko03009	-	-	-	MMR_HSR1,MMR_HSR1_C,TGS
NODE_398_length_25807_cov_1454.899231_9	324925.Ppha_1247	2.83E-173	487	COG2184@1|root,COG2184@2|Bacteria	2|Bacteria	D	nucleotidyltransferase activity	fic	-	-	ko:K04095	-	-	-	-	ko00000,ko03036	-	-	-	Bro-N,Fic
NODE_398_length_25807_cov_1454.899231_10	1123013.AUIC01000004_gene1926	1.46E-24	104	COG0610@1|root,COG0610@2|Bacteria,2HI69@201174|Actinobacteria,4FN77@85023|Microbacteriaceae	201174|Actinobacteria	V	Subunit R is required for both nuclease and ATPase activities, but not for modification	hsdR	-	3.1.21.3	ko:K01153	-	-	-	-	ko00000,ko01000,ko02048	-	-	-	EcoR124_C,HSDR_N,ResIII
NODE_398_length_25807_cov_1454.899231_11	1094980.Mpsy_1780	2.31E-60	204	COG0620@1|root,arCOG01878@2157|Archaea,2XWEP@28890|Euryarchaeota,2NA99@224756|Methanomicrobia	224756|Methanomicrobia	E	5-methyltetrahydropteroyltriglutamate-homocysteine S-methyltransferase activity	-	-	2.1.1.14	ko:K00549	ko00270,ko00450,ko01100,ko01110,ko01230,map00270,map00450,map01100,map01110,map01230	M00017	R04405,R09365	RC00035,RC00113,RC01241	ko00000,ko00001,ko00002,ko01000	-	-	iAF692.Mbar_A1023	-
NODE_398_length_25807_cov_1454.899231_12	1163730.FFONT_0447	9.57E-120	374	COG0532@1|root,arCOG01560@2157|Archaea,2XPQ5@28889|Crenarchaeota	28889|Crenarchaeota	J	Function in general translation initiation by promoting the binding of the formylmethionine-tRNA to ribosomes. Seems to function along with eIF-2	infB	-	-	ko:K03243	ko03013,map03013	-	-	-	ko00000,ko00001,ko03012	-	-	-	GTP_EFTU,GTP_EFTU_D2,GTP_EFTU_D4,IF-2
NODE_398_length_25807_cov_1454.899231_13	634498.mru_1721	1.80E-27	119	COG0341@1|root,arCOG03054@2157|Archaea,2XTMX@28890|Euryarchaeota,23NZ5@183925|Methanobacteria	183925|Methanobacteria	U	Involved in protein export	secF	-	-	ko:K03074	ko03060,ko03070,map03060,map03070	M00335	-	-	ko00000,ko00001,ko00002,ko02044	2.A.6.4,3.A.5.2,3.A.5.7	-	-	SecD_SecF,Sec_GG
NODE_398_length_25807_cov_1454.899231_14	243232.MJ_0111	6.07E-42	162	COG0342@1|root,arCOG03055@2157|Archaea,2XU5A@28890|Euryarchaeota,23Q41@183939|Methanococci	183939|Methanococci	U	Protein-export membrane protein SecD	secD	-	-	ko:K03072	ko03060,ko03070,map03060,map03070	M00335	-	-	ko00000,ko00001,ko00002,ko02044	2.A.6.4,3.A.5.2,3.A.5.7	-	-	SecD_SecF,Sec_GG
NODE_398_length_25807_cov_1454.899231_15	1151292.QEW_4060	3.70E-37	134	COG2087@1|root,COG2087@2|Bacteria,1V6F8@1239|Firmicutes,24JF6@186801|Clostridia,25RRM@186804|Peptostreptococcaceae	186801|Clostridia	H	Cobinamide kinase / cobinamide phosphate guanyltransferase	cobU	-	2.7.1.156,2.7.7.62	ko:K02231	ko00860,ko01100,map00860,map01100	M00122	R05221,R05222,R06558	RC00002,RC00428	ko00000,ko00001,ko00002,ko01000	-	-	-	CobU
NODE_398_length_25807_cov_1454.899231_16	443143.GM18_4241	3.66E-19	89	COG0406@1|root,COG0406@2|Bacteria	2|Bacteria	G	alpha-ribazole phosphatase activity	cobC	-	3.1.3.3,3.1.3.73,3.1.3.85	ko:K02226,ko:K22305,ko:K22306	ko00260,ko00680,ko00860,ko01100,ko01120,ko01130,map00260,map00680,map00860,map01100,map01120,map01130	M00122	R00582,R04594,R11173	RC00017	ko00000,ko00001,ko00002,ko01000	-	-	-	His_Phos_1
NODE_398_length_25807_cov_1454.899231_17	316274.Haur_1766	9.93E-182	569	COG0553@1|root,COG4715@1|root,COG0553@2|Bacteria,COG4715@2|Bacteria,2G7XH@200795|Chloroflexi,374UT@32061|Chloroflexia	32061|Chloroflexia	KL	PFAM SNF2-related protein	-	-	2.7.11.1	ko:K08282	-	-	-	-	ko00000,ko01000	-	-	-	Helicase_C,SNF2_N,SNF2_assoc
NODE_398_length_25807_cov_1454.899231_18	5821.PBANKA_094290	4.19E-43	162	COG0072@1|root,KOG2472@2759|Eukaryota,3Y9K5@5794|Apicomplexa,3KA3W@422676|Aconoidasida,3YWN5@5819|Haemosporida	422676|Aconoidasida	J	B3/4 domain	-	-	6.1.1.20	ko:K01890	ko00970,map00970	M00359,M00360	R03660	RC00055,RC00523	ko00000,ko00001,ko00002,ko01000,ko01007,ko03016	-	-	-	B3_4,B5
NODE_398_length_25807_cov_1454.899231_19	439481.Aboo_1389	3.36E-136	409	COG0034@1|root,arCOG00093@2157|Archaea,2XSWJ@28890|Euryarchaeota,3F2FP@33867|unclassified Euryarchaeota	28890|Euryarchaeota	F	Catalyzes the formation of phosphoribosylamine from phosphoribosylpyrophosphate (PRPP) and glutamine	purF	-	2.4.2.14	ko:K00764	ko00230,ko00250,ko01100,ko01110,ko01130,map00230,map00250,map01100,map01110,map01130	M00048	R01072	RC00010,RC02724,RC02752	ko00000,ko00001,ko00002,ko01000,ko01002	-	-	-	GATase_6,GATase_7,Pribosyltran
NODE_484_length_22365_cov_1477.675392_2	634498.mru_2040	1.59E-79	256	COG0484@1|root,arCOG02846@2157|Archaea,2XV5D@28890|Euryarchaeota,23NRW@183925|Methanobacteria	183925|Methanobacteria	O	ATP binding to DnaK triggers the release of the substrate protein, thus completing the reaction cycle. Several rounds of ATP-dependent interactions between DnaJ, DnaK and GrpE are required for fully efficient folding. Also involved, together with DnaK and GrpE, in the DNA replication of plasmids through activation of initiation proteins	dnaJ	-	-	ko:K03686	-	-	-	-	ko00000,ko03029,ko03110	-	-	-	DnaJ,DnaJ_C,DnaJ_CXXCXGXG
NODE_484_length_22365_cov_1477.675392_3	666510.ASAC_0457	1.85E-13	72.8	COG2410@1|root,arCOG04409@2157|Archaea,2XQPA@28889|Crenarchaeota	28889|Crenarchaeota	S	Protein of unknown function (DUF429)	-	-	-	ko:K09147	-	-	-	-	ko00000	-	-	-	DUF429
NODE_484_length_22365_cov_1477.675392_4	1304284.L21TH_0118	1.58E-87	275	COG0075@1|root,COG0075@2|Bacteria,1TPS0@1239|Firmicutes,24919@186801|Clostridia,36E72@31979|Clostridiaceae	186801|Clostridia	E	Aminotransferase	-	-	-	-	-	-	-	-	-	-	-	-	Aminotran_5
NODE_484_length_22365_cov_1477.675392_5	1123242.JH636435_gene1574	4.47E-48	169	COG0373@1|root,COG0373@2|Bacteria,2IXPC@203682|Planctomycetes	203682|Planctomycetes	H	PFAM Methylene-tetrahydromethanopterin dehydrogenase	-	-	-	-	-	-	-	-	-	-	-	-	Mpt_N,Shikimate_DH
NODE_484_length_22365_cov_1477.675392_6	1094980.Mpsy_3012	4.83E-43	157	COG3252@1|root,arCOG02675@2157|Archaea,2XUB2@28890|Euryarchaeota,2N98S@224756|Methanomicrobia	224756|Methanomicrobia	H	Catalyzes the reversible interconversion of 5-formyl- H(4)MPT to methenyl-H(4)MPT(	mch	-	3.5.4.27	ko:K01499	ko00680,ko01100,ko01120,ko01200,map00680,map01100,map01120,map01200	M00567	R03464	RC01870	ko00000,ko00001,ko00002,ko01000	-	-	-	MCH
NODE_484_length_22365_cov_1477.675392_7	339860.Msp_1175	5.80E-11	60.1	COG1958@1|root,arCOG00998@2157|Archaea,2XZTF@28890|Euryarchaeota,23P7B@183925|Methanobacteria	183925|Methanobacteria	K	Belongs to the snRNP Sm proteins family	-	-	-	ko:K04796	-	-	-	-	ko00000	-	-	-	LSM
NODE_484_length_22365_cov_1477.675392_8	453591.Igni_0979	7.03E-15	68.6	COG2126@1|root,arCOG04126@2157|Archaea,2XR4H@28889|Crenarchaeota	28889|Crenarchaeota	J	Binds to the 23S rRNA	rpl37e	GO:0003674,GO:0003676,GO:0003723,GO:0003735,GO:0005198,GO:0005488,GO:0005575,GO:0005622,GO:0005623,GO:0005737,GO:0005829,GO:0005840,GO:0006412,GO:0006518,GO:0006807,GO:0008150,GO:0008152,GO:0009058,GO:0009059,GO:0009987,GO:0010467,GO:0015934,GO:0019538,GO:0022625,GO:0022626,GO:0032991,GO:0034641,GO:0034645,GO:0043043,GO:0043170,GO:0043226,GO:0043228,GO:0043229,GO:0043232,GO:0043603,GO:0043604,GO:…	-	ko:K02922	ko03010,map03010	M00177,M00179	-	-	br01610,ko00000,ko00001,ko00002,ko03011	-	-	-	Ribosomal_L37e
NODE_484_length_22365_cov_1477.675392_9	399550.Smar_1234	3.26E-29	113	COG0237@1|root,arCOG01045@2157|Archaea,2XQTJ@28889|Crenarchaeota	28889|Crenarchaeota	F	Belongs to the UPF0200 family	-	-	-	-	-	-	-	-	-	-	-	-	AAA_17,AAA_18
NODE_484_length_22365_cov_1477.675392_10	573064.Mefer_0432	3.57E-35	132	COG0592@1|root,arCOG00488@2157|Archaea,2XT8B@28890|Euryarchaeota,23QGA@183939|Methanococci	183939|Methanococci	L	Sliding clamp subunit that acts as a moving platform for DNA processing. Responsible for tethering the catalytic subunit of DNA polymerase and other proteins to DNA during high-speed replication	pcn	GO:0003674,GO:0005575,GO:0005622,GO:0005623,GO:0006139,GO:0006259,GO:0006260,GO:0006261,GO:0006271,GO:0006272,GO:0006725,GO:0006807,GO:0008150,GO:0008152,GO:0009058,GO:0009059,GO:0009987,GO:0016070,GO:0022616,GO:0030234,GO:0030337,GO:0032991,GO:0034641,GO:0034645,GO:0043170,GO:0043626,GO:0044237,GO:0044238,GO:0044249,GO:0044260,GO:0044424,GO:0044464,GO:0044796,GO:0046483,GO:0050790,GO:0065007,GO:…	-	ko:K04802	ko03030,ko03410,ko03420,ko03430,ko04110,ko04530,ko05161,ko05166,map03030,map03410,map03420,map03430,map04110,map04530,map05161,map05166	M00295	-	-	ko00000,ko00001,ko00002,ko03032,ko03400	-	-	-	PCNA_C,PCNA_N
NODE_484_length_22365_cov_1477.675392_11	523845.AQXV01000036_gene477	0.000813	42	COG1873@1|root,arCOG02155@2157|Archaea,2XZCM@28890|Euryarchaeota,23R6Z@183939|Methanococci	183939|Methanococci	S	PFAM PRC-barrel domain protein	-	-	-	-	-	-	-	-	-	-	-	-	PRC
NODE_484_length_22365_cov_1477.675392_12	673860.AciM339_1067	6.12E-08	53.1	COG1144@1|root,arCOG01605@2157|Archaea,2Y02N@28890|Euryarchaeota,3F2U8@33867|unclassified Euryarchaeota	28890|Euryarchaeota	C	2-oxoacid acceptor oxidoreductase, delta subunit, pyruvate 2-ketoisovalerate family	porD	-	1.2.7.1,1.2.7.7	ko:K00171,ko:K00188	ko00010,ko00020,ko00280,ko00620,ko00633,ko00640,ko00650,ko00680,ko00720,ko01100,ko01120,ko01130,ko01200,map00010,map00020,map00280,map00620,map00633,map00640,map00650,map00680,map00720,map01100,map01120,map01130,map01200	M00173,M00307,M00374,M00620	R01196,R01199,R07160,R08034,R08566,R08567	RC00004,RC00250,RC02742,RC02833,RC02856	br01601,ko00000,ko00001,ko00002,ko01000	-	-	-	Fer4
NODE_484_length_22365_cov_1477.675392_14	565033.GACE_0067	1.97E-28	113	COG1810@1|root,arCOG02469@2157|Archaea,2XXEB@28890|Euryarchaeota,2467C@183980|Archaeoglobi	183980|Archaeoglobi	S	Domain of unknown function	-	-	-	-	-	-	-	-	-	-	-	-	DUF166
NODE_484_length_22365_cov_1477.675392_16	1220534.B655_0845	1.26E-112	332	COG0107@1|root,arCOG00617@2157|Archaea,2XU22@28890|Euryarchaeota,23NP7@183925|Methanobacteria	183925|Methanobacteria	E	IGPS catalyzes the conversion of PRFAR and glutamine to IGP, AICAR and glutamate. The HisF subunit catalyzes the cyclization activity that produces IGP and AICAR from PRFAR using the ammonia provided by the HisH subunit	hisF	-	-	ko:K02500	ko00340,ko01100,ko01110,ko01230,map00340,map01100,map01110,map01230	M00026	R04558	RC00010,RC01190,RC01943	ko00000,ko00001,ko00002,ko01000	-	-	-	His_biosynth
NODE_484_length_22365_cov_1477.675392_17	1500897.JQNA01000001_gene5463	1.21E-08	63.9	COG0492@1|root,COG0492@2|Bacteria,1MW14@1224|Proteobacteria,2W1T3@28216|Betaproteobacteria,1KGZ5@119060|Burkholderiaceae	28216|Betaproteobacteria	C	Ferredoxin--NADP reductase	-	-	1.8.1.9	ko:K00384	ko00450,map00450	-	R02016,R03596,R09372	RC00013,RC02518,RC02873	ko00000,ko00001,ko01000	-	-	-	Pyr_redox_2,Pyr_redox_3
NODE_484_length_22365_cov_1477.675392_19	273121.WS0113	6.17E-84	271	COG0635@1|root,COG0635@2|Bacteria,1MV1I@1224|Proteobacteria,42MN3@68525|delta/epsilon subdivisions,2YN6U@29547|Epsilonproteobacteria	29547|Epsilonproteobacteria	H	coproporphyrinogen III oxidase	-	-	-	-	-	-	-	-	-	-	-	-	Fer4_14,Radical_SAM
NODE_484_length_22365_cov_1477.675392_20	706587.Desti_1676	1.40E-31	130	COG0517@1|root,COG1994@1|root,COG0517@2|Bacteria,COG1994@2|Bacteria,1MY9R@1224|Proteobacteria	1224|Proteobacteria	K	Belongs to the peptidase M50B family	-	-	-	ko:K06402	-	-	-	-	ko00000,ko01000,ko01002	-	-	-	CBS,Peptidase_M50
NODE_484_length_22365_cov_1477.675392_22	351160.RCIX2415	1.46E-89	277	COG0162@1|root,arCOG01886@2157|Archaea,2XTA0@28890|Euryarchaeota,2N98T@224756|Methanomicrobia	224756|Methanomicrobia	J	Catalyzes the attachment of tyrosine to tRNA(Tyr) in a two-step reaction tyrosine is first activated by ATP to form Tyr- AMP and then transferred to the acceptor end of tRNA(Tyr)	tyrS	-	6.1.1.1	ko:K01866	ko00970,map00970	M00359,M00360	R02918	RC00055,RC00523	ko00000,ko00001,ko00002,ko01000,ko01007,ko03016,ko03029	-	-	-	tRNA-synt_1b
NODE_484_length_22365_cov_1477.675392_23	272557.APE_2084.1	4.12E-25	111	COG0704@1|root,arCOG00318@2157|Archaea,2XQIE@28889|Crenarchaeota	28889|Crenarchaeota	K	Phosphate uptake regulator, PhoU	-	-	-	-	-	-	-	-	-	-	-	-	MazE_antitoxin,PhoU
NODE_484_length_22365_cov_1477.675392_24	471855.Shel_21880	5.07E-16	80.9	COG1392@1|root,COG1392@2|Bacteria,2GJME@201174|Actinobacteria,4CWKD@84998|Coriobacteriia	84998|Coriobacteriia	P	Protein of unknown function DUF47	-	-	-	ko:K07220	-	-	-	-	ko00000	-	-	-	PhoU_div
NODE_484_length_22365_cov_1477.675392_25	1169144.KB910929_gene1822	2.90E-78	249	COG0306@1|root,COG0306@2|Bacteria,1TQ3D@1239|Firmicutes,4HAPD@91061|Bacilli,1ZBFE@1386|Bacillus	91061|Bacilli	P	phosphate transporter	pit	GO:0003674,GO:0005215,GO:0005315,GO:0005575,GO:0005623,GO:0005886,GO:0005887,GO:0006810,GO:0006811,GO:0006817,GO:0006820,GO:0008150,GO:0015291,GO:0015318,GO:0015698,GO:0016020,GO:0016021,GO:0022804,GO:0022857,GO:0031224,GO:0031226,GO:0034220,GO:0035435,GO:0044425,GO:0044459,GO:0044464,GO:0051179,GO:0051234,GO:0055085,GO:0071944,GO:0098656,GO:0098660,GO:0098661	-	ko:K03306	-	-	-	-	ko00000	2.A.20	-	-	PHO4
NODE_505_length_21377_cov_1394.186568_1	926562.Oweho_0355	6.01E-08	63.9	COG0457@1|root,COG0642@1|root,COG0457@2|Bacteria,COG2205@2|Bacteria,4NI29@976|Bacteroidetes,1HX1A@117743|Flavobacteriia	976|Bacteroidetes	T	Pfam Histidine kinase-, DNA gyrase B-, and HSP90-like ATPase	-	-	-	-	-	-	-	-	-	-	-	-	HATPase_c,HisKA,TPR_12,TPR_7,TPR_8
NODE_505_length_21377_cov_1394.186568_2	456320.Mvol_0624	1.36E-32	130	COG1665@1|root,arCOG01831@2157|Archaea,2XVY6@28890|Euryarchaeota,23QQY@183939|Methanococci	183939|Methanococci	S	PFAM DNA polymerase, beta domain protein region	-	-	-	ko:K09717	-	-	-	-	ko00000	-	-	-	NTP_transf_2
NODE_505_length_21377_cov_1394.186568_3	192952.MM_0382	6.87E-15	80.1	COG1047@1|root,arCOG00981@2157|Archaea,2XXFW@28890|Euryarchaeota,2NB2Q@224756|Methanomicrobia	224756|Methanomicrobia	O	FKBP-type peptidyl-prolyl cis-trans isomerase	-	-	5.2.1.8	ko:K01802,ko:K03775	-	-	-	-	ko00000,ko01000,ko03110	-	-	-	FKBP_C
NODE_505_length_21377_cov_1394.186568_4	296587.XP_002507984.1	6.05E-13	77.8	COG0545@1|root,COG0652@1|root,KOG0544@2759|Eukaryota,KOG0865@2759|Eukaryota,37M44@33090|Viridiplantae	33090|Viridiplantae	O	PPIases accelerate the folding of proteins. It catalyzes the cis-trans isomerization of proline imidic peptide bonds in oligopeptides	-	-	5.2.1.8	ko:K01802,ko:K09565	ko04020,ko04022,ko05012,ko05016,ko05145,map04020,map04022,map05012,map05016,map05145	-	-	-	ko00000,ko00001,ko01000,ko03110	-	-	-	FKBP_C,Pro_isomerase
NODE_505_length_21377_cov_1394.186568_5	589924.Ferp_2266	7.19E-13	67.4	COG1382@1|root,arCOG01342@2157|Archaea,2XX88@28890|Euryarchaeota,246EF@183980|Archaeoglobi	183980|Archaeoglobi	O	Molecular chaperone capable of stabilizing a range of proteins. Seems to fulfill an ATP-independent, HSP70-like function in archaeal de novo protein folding	pfdB	-	-	ko:K04798	-	-	-	-	ko00000,ko03110	-	-	-	Prefoldin_2
NODE_505_length_21377_cov_1394.186568_6	1236689.MMALV_05870	2.07E-180	516	COG0065@1|root,arCOG01698@2157|Archaea,2XTWH@28890|Euryarchaeota,3F2G3@33867|unclassified Euryarchaeota	28890|Euryarchaeota	E	Catalyzes the isomerization between 2-isopropylmalate and 3-isopropylmalate, via the formation of 2-isopropylmaleate	leuC	-	4.2.1.33,4.2.1.35	ko:K01703	ko00290,ko00660,ko00966,ko01100,ko01110,ko01210,ko01230,map00290,map00660,map00966,map01100,map01110,map01210,map01230	M00432,M00535	R03896,R03898,R03968,R04001,R08620,R08624,R08628,R08634,R08641,R08645,R10170	RC00497,RC00976,RC00977,RC01041,RC01046,RC03072	br01601,ko00000,ko00001,ko00002,ko01000	-	-	-	Aconitase
NODE_505_length_21377_cov_1394.186568_7	1131266.ARWQ01000002_gene463	1.73E-15	72.4	COG4095@1|root,arCOG05022@2157|Archaea,41SUZ@651137|Thaumarchaeota	651137|Thaumarchaeota	S	Sugar efflux transporter for intercellular exchange	-	-	-	ko:K15383	-	-	-	-	ko00000,ko02000	9.A.58.2	-	-	MtN3_slv
NODE_505_length_21377_cov_1394.186568_8	456442.Mboo_1969	1.35E-126	377	COG0232@1|root,arCOG07445@2157|Archaea,2XZ23@28890|Euryarchaeota	28890|Euryarchaeota	F	PFAM metal-dependent phosphohydrolase, HD sub domain	dgt	-	3.1.5.1	ko:K01129	ko00230,map00230	-	R01856	RC00017	ko00000,ko00001,ko01000	-	-	-	HD,HD_assoc
NODE_505_length_21377_cov_1394.186568_9	1122622.ATWJ01000008_gene2788	4.67E-23	97.8	COG0461@1|root,COG0461@2|Bacteria,2GKUQ@201174|Actinobacteria,4FENS@85021|Intrasporangiaceae	201174|Actinobacteria	F	Catalyzes the transfer of a ribosyl phosphate group from 5-phosphoribose 1-diphosphate to orotate, leading to the formation of orotidine monophosphate (OMP)	pyrE	-	2.4.2.10	ko:K00762	ko00240,ko01100,map00240,map01100	M00051	R01870	RC00611	ko00000,ko00001,ko00002,ko01000	-	-	-	Pribosyltran
NODE_505_length_21377_cov_1394.186568_10	935948.KE386494_gene185	3.34E-78	254	COG1364@1|root,COG1364@2|Bacteria,1TPBP@1239|Firmicutes,2497Q@186801|Clostridia,42F14@68295|Thermoanaerobacterales	186801|Clostridia	E	Catalyzes two activities which are involved in the cyclic version of arginine biosynthesis the synthesis of N- acetylglutamate from glutamate and acetyl-CoA as the acetyl donor, and of ornithine by transacetylation between N(2)-acetylornithine and glutamate	argJ	-	2.3.1.1,2.3.1.35	ko:K00620	ko00220,ko01100,ko01110,ko01130,ko01210,ko01230,map00220,map01100,map01110,map01130,map01210,map01230	M00028	R00259,R02282	RC00004,RC00064	ko00000,ko00001,ko00002,ko01000	-	-	-	ArgJ
NODE_505_length_21377_cov_1394.186568_11	97139.C824_02002	1.17E-56	213	COG1199@1|root,COG1199@2|Bacteria,1TPNB@1239|Firmicutes,248ZI@186801|Clostridia,36E0Y@31979|Clostridiaceae	186801|Clostridia	L	helicase	dinG	-	3.1.12.1,3.6.4.12	ko:K07464,ko:K10844	ko03022,ko03420,map03022,map03420	M00290	-	-	ko00000,ko00001,ko00002,ko01000,ko02048,ko03021,ko03400	-	-	-	DEAD,DEAD_2,HBB,Helicase_C_2,PDDEXK_1
NODE_505_length_21377_cov_1394.186568_13	457424.BFAG_00710	5.38E-06	49.3	COG4804@1|root,COG4804@2|Bacteria,4NGY8@976|Bacteroidetes,2FNJG@200643|Bacteroidia,4APER@815|Bacteroidaceae	976|Bacteroidetes	S	Protein of unknown function (DUF1016)	-	-	-	-	-	-	-	-	-	-	-	-	DUF1016
NODE_505_length_21377_cov_1394.186568_14	546273.VEIDISOL_00040	1.25E-261	738	COG0187@1|root,COG0187@2|Bacteria,1TQ0R@1239|Firmicutes,4H2D7@909932|Negativicutes	909932|Negativicutes	L	A type II topoisomerase that negatively supercoils closed circular double-stranded (ds) DNA in an ATP-dependent manner to modulate DNA topology and maintain chromosomes in an underwound state. Negative supercoiling favors strand separation, and DNA replication, transcription, recombination and repair, all of which involve strand separation. Also able to catalyze the interconversion of other topol…	gyrB	-	5.99.1.3	ko:K02470	-	-	-	-	ko00000,ko01000,ko03032,ko03400	-	-	-	DNA_gyraseB,DNA_gyraseB_C,HATPase_c,Toprim
NODE_505_length_21377_cov_1394.186568_15	339860.Msp_1185	6.55E-51	171	COG1985@1|root,arCOG01484@2157|Archaea,2XU47@28890|Euryarchaeota,23P0A@183925|Methanobacteria	183925|Methanobacteria	H	TIGRFAM riboflavin-specific deaminase C-terminal	ribD	-	1.1.1.302	ko:K14654	ko00740,ko01100,map00740,map01100	-	R09375,R09376	RC00933	ko00000,ko00001,ko01000	-	-	-	RibD_C
NODE_505_length_21377_cov_1394.186568_16	1041930.Mtc_0289	6.23E-59	207	COG1530@1|root,arCOG00321@2157|Archaea,2XU9U@28890|Euryarchaeota,2N9CZ@224756|Methanomicrobia	224756|Methanomicrobia	L	PFAM peptidase U62 modulator of DNA gyrase	-	-	-	ko:K03568	-	-	-	-	ko00000,ko01002	-	-	-	PmbA_TldD
NODE_505_length_21377_cov_1394.186568_17	138119.DSY3967	5.88E-11	67	COG0746@1|root,COG0746@2|Bacteria,1VA6T@1239|Firmicutes,24JG6@186801|Clostridia,262DJ@186807|Peptococcaceae	186801|Clostridia	H	Transfers a GMP moiety from GTP to Mo-molybdopterin (Mo- MPT) cofactor (Moco or molybdenum cofactor) to form Mo- molybdopterin guanine dinucleotide (Mo-MGD) cofactor	mobA	-	2.7.7.77	ko:K03752,ko:K13818	ko00790,ko01100,map00790,map01100	-	R11581	-	ko00000,ko00001,ko01000	-	-	-	NTP_transf_3
NODE_505_length_21377_cov_1394.186568_18	643648.Slip_2191	3.46E-79	246	COG0730@1|root,COG0730@2|Bacteria,1VGTC@1239|Firmicutes,258II@186801|Clostridia,42KR4@68298|Syntrophomonadaceae	186801|Clostridia	S	Sulfite exporter TauE/SafE	-	-	-	ko:K07090	-	-	-	-	ko00000	-	-	-	TauE
NODE_505_length_21377_cov_1394.186568_19	759914.BP951000_1708	4.34E-13	75.5	COG0452@1|root,COG0452@2|Bacteria,2J5EB@203691|Spirochaetes	203691|Spirochaetes	H	Catalyzes two steps in the biosynthesis of coenzyme A. In the first step cysteine is conjugated to 4'-phosphopantothenate to form 4-phosphopantothenoylcysteine, in the latter compound is decarboxylated to form 4'-phosphopantotheine	coaBC	-	4.1.1.36,6.3.2.5	ko:K01598,ko:K13038	ko00770,ko01100,map00770,map01100	M00120	R03269,R04231	RC00064,RC00090,RC00822	ko00000,ko00001,ko00002,ko01000	-	-	-	DFP,Flavoprotein
NODE_508_length_21243_cov_1862.785539_1	868131.MSWAN_0997	2.30E-211	600	COG2021@1|root,arCOG00627@2157|Archaea,2XTYY@28890|Euryarchaeota,23NK8@183925|Methanobacteria	183925|Methanobacteria	E	Transfers an acetyl group from acetyl-CoA to L- homoserine, forming acetyl-L-homoserine	metXA	-	2.3.1.31	ko:K00641	ko00270,ko01100,ko01130,map00270,map01100,map01130	-	R01776	RC00004,RC00041	ko00000,ko00001,ko01000	-	-	-	Abhydrolase_1,CBS
NODE_508_length_21243_cov_1862.785539_2	529709.PYCH_08650	1.98E-126	366	COG1635@1|root,arCOG00574@2157|Archaea,2XTXH@28890|Euryarchaeota,2437Q@183968|Thermococci	183968|Thermococci	H	Involved in the biosynthesis of the thiazole moiety of thiamine. Catalyzes the conversion of NAD and glycine to adenosine diphosphate 5-(2-hydroxyethyl)-4-methylthiazole-2-carboxylate (ADT), an adenylated thiazole intermediate, using free sulfide as a source of sulfur	-	-	-	ko:K03146	ko00730,ko01100,map00730,map01100	-	R10685	RC00033,RC03253,RC03254	ko00000,ko00001	-	-	-	Thi4
NODE_508_length_21243_cov_1862.785539_4	1220534.B655_0502	5.27E-92	291	COG0124@1|root,arCOG00404@2157|Archaea,2XSYX@28890|Euryarchaeota,23NQX@183925|Methanobacteria	183925|Methanobacteria	J	Belongs to the class-II aminoacyl-tRNA synthetase family	hisS	-	6.1.1.21	ko:K01892	ko00970,map00970	M00359,M00360	R03655	RC00055,RC00523	ko00000,ko00001,ko00002,ko01000,ko01007,ko03016	-	-	-	HGTP_anticodon,tRNA-synt_His
NODE_508_length_21243_cov_1862.785539_5	1347392.CCEZ01000074_gene1836	1.40E-13	72.8	COG0778@1|root,COG0778@2|Bacteria,1VPNB@1239|Firmicutes	1239|Firmicutes	C	Nitroreductase	-	-	-	-	-	-	-	-	-	-	-	-	Nitroreductase
NODE_508_length_21243_cov_1862.785539_6	679926.Mpet_1828	1.95E-67	216	COG1475@1|root,arCOG00622@2157|Archaea,2XTYJ@28890|Euryarchaeota,2NAPB@224756|Methanomicrobia	224756|Methanomicrobia	K	PFAM CBS domain containing protein	-	-	-	-	-	-	-	-	-	-	-	-	CBS,ParBc
NODE_508_length_21243_cov_1862.785539_7	1140.Synpcc7942_0702	2.04E-16	84	COG1912@1|root,COG1912@2|Bacteria,1G1B1@1117|Cyanobacteria,1GYAI@1129|Synechococcus	1117|Cyanobacteria	S	S-adenosyl-l-methionine hydroxide adenosyltransferase	-	-	-	ko:K22205	-	-	-	-	ko00000,ko01000	-	-	-	SAM_adeno_trans
NODE_508_length_21243_cov_1862.785539_8	243232.MJ_1637	4.26E-56	201	COG1373@1|root,arCOG03167@2157|Archaea,2XV4S@28890|Euryarchaeota	28890|Euryarchaeota	S	ATPase, AAA superfamily	-	-	-	ko:K07133	-	-	-	-	ko00000	-	-	-	AAA_14,HTH_IclR
NODE_508_length_21243_cov_1862.785539_9	944479.JQLX01000015_gene91	2.02E-64	211	COG0382@1|root,COG0382@2|Bacteria,1MV4Q@1224|Proteobacteria,42MXH@68525|delta/epsilon subdivisions,2WK8E@28221|Deltaproteobacteria,2M707@213113|Desulfurellales	28221|Deltaproteobacteria	H	UbiA prenyltransferase family	ubiA	-	2.5.1.39	ko:K03179	ko00130,ko01100,ko01110,map00130,map01100,map01110	M00117	R05000,R05615	RC00209,RC02895	ko00000,ko00001,ko00002,ko01000,ko01006	-	-	-	UbiA
NODE_508_length_21243_cov_1862.785539_10	272844.PAB0634	1.28E-72	236	COG1672@1|root,arCOG03407@2157|Archaea,2Y2W4@28890|Euryarchaeota,243WX@183968|Thermococci	28890|Euryarchaeota	S	ATP binding	-	-	-	ko:K06921	-	-	-	-	ko00000	-	-	-	ATPase_2
NODE_508_length_21243_cov_1862.785539_11	1499967.BAYZ01000100_gene3458	0.000955	47.4	COG0500@1|root,COG2226@2|Bacteria	2|Bacteria	Q	methyltransferase	-	-	-	-	-	-	-	-	-	-	-	-	Methyltransf_11,Methyltransf_25
NODE_508_length_21243_cov_1862.785539_12	224325.AF_1239	1.37E-18	79	COG1146@1|root,arCOG00959@2157|Archaea,2Y12B@28890|Euryarchaeota,246GM@183980|Archaeoglobi	183980|Archaeoglobi	C	4Fe-4S dicluster domain	-	-	1.2.7.3	ko:K00176	ko00020,ko00720,ko01100,ko01120,ko01200,map00020,map00720,map01100,map01120,map01200	M00009,M00011,M00173,M00620	R01197	RC00004,RC02833	br01601,ko00000,ko00001,ko00002,ko01000	-	-	-	Fer4_6
NODE_508_length_21243_cov_1862.785539_14	305700.B447_01286	2.04E-31	115	COG3118@1|root,COG3118@2|Bacteria,1MZBB@1224|Proteobacteria,2VSHX@28216|Betaproteobacteria,2KWAV@206389|Rhodocyclales	206389|Rhodocyclales	O	Belongs to the thioredoxin family	trxA	-	-	ko:K03671	ko04621,ko05418,map04621,map05418	-	-	-	ko00000,ko00001,ko03110	-	-	-	Thioredoxin
NODE_508_length_21243_cov_1862.785539_15	419665.Maeo_0503	8.77E-07	51.2	COG0526@1|root,arCOG01972@2157|Archaea,2XZXK@28890|Euryarchaeota,23R89@183939|Methanococci	183939|Methanococci	O	TIGRFAM redox-active disulfide protein 1	-	GO:0005575,GO:0005622,GO:0005623,GO:0005737,GO:0044424,GO:0044464	-	-	-	-	-	-	-	-	-	-	Thioredoxin_3
NODE_508_length_21243_cov_1862.785539_18	1121403.AUCV01000001_gene706	1.68E-06	51.2	COG0778@1|root,COG1146@1|root,COG0778@2|Bacteria,COG1146@2|Bacteria,1MY8Z@1224|Proteobacteria,42Q5E@68525|delta/epsilon subdivisions,2WJES@28221|Deltaproteobacteria,2MPXK@213118|Desulfobacterales	28221|Deltaproteobacteria	C	Nitroreductase family	-	-	-	-	-	-	-	-	-	-	-	-	Fer4,Fer4_4,Fer4_9,Nitroreductase
NODE_508_length_21243_cov_1862.785539_20	929562.Emtol_3134	2.29E-20	90.9	COG0607@1|root,COG0607@2|Bacteria,4NUPH@976|Bacteroidetes,47RS4@768503|Cytophagia	976|Bacteroidetes	P	Rhodanese Homology Domain	-	-	-	-	-	-	-	-	-	-	-	-	Rhodanese
NODE_508_length_21243_cov_1862.785539_21	565033.GACE_0963	1.17E-67	222	COG0492@1|root,arCOG01296@2157|Archaea,2XTJW@28890|Euryarchaeota,24639@183980|Archaeoglobi	183980|Archaeoglobi	O	Thioredoxin reductase	-	-	1.8.1.9	ko:K00384	ko00450,map00450	-	R02016,R03596,R09372	RC00013,RC02518,RC02873	ko00000,ko00001,ko01000	-	-	-	Pyr_redox_2
NODE_508_length_21243_cov_1862.785539_22	913865.DOT_5223	1.38E-29	110	COG1832@1|root,COG1832@2|Bacteria,1V7C7@1239|Firmicutes,24P0N@186801|Clostridia,2632C@186807|Peptococcaceae	186801|Clostridia	S	CoA-binding protein	-	-	-	ko:K06929	-	-	-	-	ko00000	-	-	-	CoA_binding_2
NODE_508_length_21243_cov_1862.785539_25	868131.MSWAN_2242	5.57E-63	204	COG1691@1|root,arCOG02465@2157|Archaea,2XTIH@28890|Euryarchaeota,23NYF@183925|Methanobacteria	183925|Methanobacteria	S	AIR carboxylase	-	-	-	ko:K06898	-	-	-	-	ko00000	-	-	-	AIRC
NODE_535_length_20057_cov_1885.522948_1	429009.Adeg_1139	8.42E-187	546	COG0370@1|root,COG0370@2|Bacteria,1TP7E@1239|Firmicutes,24885@186801|Clostridia,42EN0@68295|Thermoanaerobacterales	186801|Clostridia	P	Ferrous iron transport protein B	feoB	-	-	ko:K04759	-	-	-	-	ko00000,ko02000	9.A.8.1	-	-	FeoB_C,FeoB_N,Gate
NODE_535_length_20057_cov_1885.522948_2	742743.HMPREF9453_01019	3.17E-21	94.7	COG1321@1|root,COG1321@2|Bacteria,1V9K1@1239|Firmicutes,4H95M@909932|Negativicutes	909932|Negativicutes	K	Iron dependent repressor, metal binding and dimerisation domain	-	-	-	-	-	-	-	-	-	-	-	-	Fe_dep_repr_C,Fe_dep_repress,FeoA
NODE_535_length_20057_cov_1885.522948_3	579137.Metvu_0193	4.41E-16	75.9	COG3355@1|root,arCOG02242@2157|Archaea,2XX1H@28890|Euryarchaeota	28890|Euryarchaeota	K	Transcriptional regulator	-	-	-	-	-	-	-	-	-	-	-	-	TrmB
NODE_535_length_20057_cov_1885.522948_6	178306.PAE3514	9.65E-27	106	COG2236@1|root,arCOG00040@2157|Archaea,2XQAT@28889|Crenarchaeota	28889|Crenarchaeota	F	PFAM phosphoribosyltransferase	-	-	-	ko:K07101	-	-	-	-	ko00000	-	-	-	Pribosyltran
NODE_535_length_20057_cov_1885.522948_7	186497.PF1901	2.63E-172	509	COG1243@1|root,arCOG01361@2157|Archaea,2XT9Z@28890|Euryarchaeota,2430Z@183968|Thermococci	183968|Thermococci	K	Radical_SAM C-terminal domain	-	-	2.3.1.48	ko:K07739	-	-	-	-	ko00000,ko01000,ko03016,ko03036	-	-	-	Acetyltransf_1,Radical_SAM,Radical_SAM_C
NODE_535_length_20057_cov_1885.522948_8	387092.NIS_0711	2.32E-109	325	COG0190@1|root,COG0190@2|Bacteria,1MWU4@1224|Proteobacteria,42MW0@68525|delta/epsilon subdivisions,2YM9U@29547|Epsilonproteobacteria	29547|Epsilonproteobacteria	F	Catalyzes the oxidation of 5,10- methylenetetrahydrofolate to 5,10-methenyltetrahydrofolate and then the hydrolysis of 5,10-methenyltetrahydrofolate to 10- formyltetrahydrofolate	folD	-	1.5.1.5,3.5.4.9	ko:K01491	ko00670,ko00720,ko01100,ko01120,ko01200,map00670,map00720,map01100,map01120,map01200	M00140,M00377	R01220,R01655	RC00202,RC00578	ko00000,ko00001,ko00002,ko01000	-	-	-	THF_DHG_CYH,THF_DHG_CYH_C
NODE_535_length_20057_cov_1885.522948_9	1459636.NTE_03516	1.59E-90	279	COG0330@1|root,arCOG01915@2157|Archaea	2157|Archaea	O	COG0330 Membrane protease subunits stomatin prohibitin homologs	-	-	-	-	-	-	-	-	-	-	-	-	Band_7
NODE_535_length_20057_cov_1885.522948_10	370438.PTH_1474	1.72E-27	112	COG2122@1|root,COG2122@2|Bacteria,1TQ6A@1239|Firmicutes,249KT@186801|Clostridia,260Y4@186807|Peptococcaceae	186801|Clostridia	S	PFAM ApbE family	-	-	-	ko:K09740	-	-	-	-	ko00000	-	-	-	-
NODE_535_length_20057_cov_1885.522948_11	743719.PaelaDRAFT_0620	1.79E-08	54.7	28Z5Z@1|root,2ZKY9@2|Bacteria	2|Bacteria	-	-	-	-	-	-	-	-	-	-	-	-	-	-	-
NODE_535_length_20057_cov_1885.522948_12	889378.Spiaf_2751	6.26E-96	299	COG1916@1|root,COG1916@2|Bacteria,2J5K2@203691|Spirochaetes	203691|Spirochaetes	S	Pheromone shutdown protein	traB	-	-	-	-	-	-	-	-	-	-	-	TraB
NODE_535_length_20057_cov_1885.522948_13	523850.TON_1692	2.04E-73	236	COG0037@1|root,arCOG00042@2157|Archaea,2XTEZ@28890|Euryarchaeota,242XU@183968|Thermococci	183968|Thermococci	D	PP-loop family	-	-	-	-	-	-	-	-	-	-	-	-	ATP_bind_3
NODE_535_length_20057_cov_1885.522948_16	694440.JOMF01000004_gene1250	1.75E-77	244	COG0024@1|root,arCOG01001@2157|Archaea,2XT8G@28890|Euryarchaeota,2N94S@224756|Methanomicrobia	224756|Methanomicrobia	E	Removes the N-terminal methionine from nascent proteins. The N-terminal methionine is often cleaved when the second residue in the primary sequence is small and uncharged (Met-Ala-, Cys, Gly, Pro, Ser, Thr, or Val)	map	-	3.4.11.18	ko:K01265	-	-	-	-	ko00000,ko01000,ko01002	-	-	-	Peptidase_M24
NODE_535_length_20057_cov_1885.522948_17	1453500.AT05_09205	1.54E-21	107	COG0475@1|root,COG1226@1|root,COG0475@2|Bacteria,COG1226@2|Bacteria,4NGF6@976|Bacteroidetes,1HXGN@117743|Flavobacteriia	976|Bacteroidetes	P	Belongs to the monovalent cation proton antiporter 2 (CPA2) transporter (TC 2.A.37) family	-	-	-	ko:K03455	-	-	-	-	ko00000	2.A.37	-	-	Na_H_Exchanger,TrkA_C,TrkA_N
NODE_542_length_19915_cov_1386.433635_2	91464.S7335_721	4.34E-20	90.1	COG3385@1|root,COG3385@2|Bacteria,1G3TU@1117|Cyanobacteria,1H2E0@1129|Synechococcus	1117|Cyanobacteria	L	PFAM Transposase DDE domain	-	-	-	ko:K07495	-	-	-	-	ko00000	-	-	-	DDE_5,DDE_Tnp_1
NODE_542_length_19915_cov_1386.433635_3	1173263.Syn7502_02500	2.22E-12	67	COG3385@1|root,COG3385@2|Bacteria,1G3TU@1117|Cyanobacteria,1H2E0@1129|Synechococcus	1117|Cyanobacteria	L	PFAM Transposase DDE domain	-	-	-	ko:K07495	-	-	-	-	ko00000	-	-	-	DDE_5,DDE_Tnp_1
NODE_542_length_19915_cov_1386.433635_4	224719.Abm4_1222	2.68E-123	378	COG0008@1|root,arCOG04302@2157|Archaea,2XSYV@28890|Euryarchaeota,23NRJ@183925|Methanobacteria	183925|Methanobacteria	J	Catalyzes the attachment of glutamate to tRNA(Glu) in a two-step reaction glutamate is first activated by ATP to form Glu-AMP and then transferred to the acceptor end of tRNA(Glu)	gltX	-	6.1.1.17	ko:K01885	ko00860,ko00970,ko01100,ko01110,ko01120,map00860,map00970,map01100,map01110,map01120	M00121,M00359,M00360	R05578	RC00055,RC00523	ko00000,ko00001,ko00002,ko01000,ko01007,ko02048,ko03016	-	-	-	tRNA-synt_1c,tRNA-synt_1c_C
NODE_542_length_19915_cov_1386.433635_5	565033.GACE_0575	5.86E-37	132	COG0717@1|root,arCOG04048@2157|Archaea,2XVHA@28890|Euryarchaeota,2470N@183980|Archaeoglobi	183980|Archaeoglobi	F	This enzyme is involved in nucleotide metabolism it produces dUMP, the immediate precursor of thymidine nucleotides and it decreases the intracellular concentration of dUTP so that uracil cannot be incorporated into DNA	dut	-	3.6.1.23	ko:K01520	ko00240,ko00983,ko01100,map00240,map00983,map01100	M00053	R02100,R11896	RC00002	ko00000,ko00001,ko00002,ko01000,ko03400	-	-	-	UPF0066,dUTPase
NODE_542_length_19915_cov_1386.433635_6	1121423.JONT01000007_gene607	3.17E-22	94.7	COG0703@1|root,COG0703@2|Bacteria,1VA6Z@1239|Firmicutes,24MQY@186801|Clostridia,261RC@186807|Peptococcaceae	186801|Clostridia	F	Catalyzes the specific phosphorylation of the 3-hydroxyl group of shikimic acid using ATP as a cosubstrate	aroK	-	2.7.1.71	ko:K00891	ko00400,ko01100,ko01110,ko01130,ko01230,map00400,map01100,map01110,map01130,map01230	M00022	R02412	RC00002,RC00078	ko00000,ko00001,ko00002,ko01000	-	-	-	CM_2,SKI
NODE_542_length_19915_cov_1386.433635_8	339860.Msp_1432	3.96E-22	93.6	COG0720@1|root,arCOG02172@2157|Archaea,2XXFY@28890|Euryarchaeota,23PMK@183925|Methanobacteria	183925|Methanobacteria	H	6-pyruvoyl tetrahydropterin synthase	-	-	4.1.2.50,4.2.3.12	ko:K01737	ko00790,ko01100,map00790,map01100	M00842,M00843	R04286,R09959	RC01117,RC02846,RC02847	ko00000,ko00001,ko00002,ko01000,ko03016	-	-	-	PTPS
NODE_542_length_19915_cov_1386.433635_9	751944.HALDL1_15000	5.01E-110	346	COG1384@1|root,arCOG00485@2157|Archaea,2XTR5@28890|Euryarchaeota,23S8C@183963|Halobacteria	183963|Halobacteria	J	Belongs to the class-I aminoacyl-tRNA synthetase family	lysS	-	6.1.1.6	ko:K04566	ko00970,map00970	M00360	R03658	RC00055,RC00523	ko00000,ko00001,ko00002,ko01000,ko01007,ko03016	-	-	-	tRNA-synt_1f
NODE_542_length_19915_cov_1386.433635_10	485914.Hmuk_2674	2.96E-16	74.7	COG2139@1|root,arCOG04129@2157|Archaea,2XXZB@28890|Euryarchaeota,23W5C@183963|Halobacteria	183963|Halobacteria	J	Belongs to the eukaryotic ribosomal protein eL21 family	rpl21e	-	-	ko:K02889	ko03010,map03010	M00177,M00179	-	-	br01610,ko00000,ko00001,ko00002,ko03011	-	-	-	Ribosomal_L21e
NODE_542_length_19915_cov_1386.433635_11	339860.Msp_1543	1.33E-15	74.3	COG1460@1|root,arCOG01016@2157|Archaea,2XXZX@28890|Euryarchaeota,23P6P@183925|Methanobacteria	183925|Methanobacteria	K	RNA polymerase Rpb4	rpoF	-	2.7.7.6	ko:K03051	ko00230,ko00240,ko01100,ko03020,map00230,map00240,map01100,map03020	M00184	R00435,R00441,R00442,R00443	RC02795	br01611,ko00000,ko00001,ko00002,ko01000,ko03021	-	-	-	RNA_pol_Rpb4
NODE_542_length_19915_cov_1386.433635_12	572478.Vdis_0540	7.94E-36	131	COG1491@1|root,arCOG04130@2157|Archaea,2XQPC@28889|Crenarchaeota	28889|Crenarchaeota	J	Protein of unknown function (DUF655)	-	-	-	ko:K07572	-	-	-	-	ko00000	-	-	-	DUF655
NODE_542_length_19915_cov_1386.433635_13	644281.MFS40622_1481	5.90E-62	199	COG0513@1|root,arCOG00078@2157|Archaea,2XTFM@28890|Euryarchaeota,23QPI@183939|Methanococci	183939|Methanococci	J	Involved in pre-rRNA and tRNA processing. Utilizes the methyl donor S-adenosyl-L-methionine to catalyze the site-specific 2'-hydroxyl methylation of ribose moieties in rRNA and tRNA. Site specificity is provided by a guide RNA that base pairs with the substrate. Methylation occurs at a characteristic distance from the sequence involved in base pairing with the guide RNA	flpA	GO:0000154,GO:0000494,GO:0001510,GO:0003674,GO:0003676,GO:0003723,GO:0003824,GO:0005488,GO:0006139,GO:0006325,GO:0006364,GO:0006396,GO:0006464,GO:0006479,GO:0006725,GO:0006807,GO:0006996,GO:0008150,GO:0008152,GO:0008168,GO:0008170,GO:0008173,GO:0008213,GO:0008276,GO:0008649,GO:0008757,GO:0009451,GO:0009987,GO:0010467,GO:0016043,GO:0016070,GO:0016072,GO:0016074,GO:0016569,GO:0016570,GO:0016571,GO:…	-	ko:K04795	-	-	-	-	ko00000,ko03009	-	-	-	Fibrillarin
NODE_542_length_19915_cov_1386.433635_14	632518.Calow_1742	3.46E-95	290	COG3959@1|root,COG3959@2|Bacteria,1TT51@1239|Firmicutes,247IK@186801|Clostridia,42EYC@68295|Thermoanaerobacterales	186801|Clostridia	G	PFAM Transketolase	-	-	2.2.1.1	ko:K00615	ko00030,ko00710,ko01051,ko01100,ko01110,ko01120,ko01130,ko01200,ko01230,map00030,map00710,map01051,map01100,map01110,map01120,map01130,map01200,map01230	M00004,M00007,M00165,M00167	R01067,R01641,R01830,R06590	RC00032,RC00226,RC00571,RC01560	ko00000,ko00001,ko00002,ko01000	-	-	-	Transketolase_N
NODE_542_length_19915_cov_1386.433635_15	456320.Mvol_1166	1.43E-18	90.9	COG0189@1|root,arCOG01589@2157|Archaea,2XT8Z@28890|Euryarchaeota,23QJ7@183939|Methanococci	183939|Methanococci	H	RimK domain protein ATP-grasp	-	-	-	ko:K05844	-	-	-	-	ko00000,ko01000,ko03009	-	-	-	RimK
NODE_542_length_19915_cov_1386.433635_16	932678.THERU_03210	2.55E-15	79.7	COG0710@1|root,COG0710@2|Bacteria,2G46K@200783|Aquificae	200783|Aquificae	E	Involved in the third step of the chorismate pathway, which leads to the biosynthesis of aromatic amino acids. Catalyzes the cis-dehydration of 3-dehydroquinate (DHQ) and introduces the first double bond of the aromatic ring to yield 3- dehydroshikimate	aroD	-	4.2.1.10	ko:K03785	ko00400,ko01100,ko01110,ko01130,ko01230,map00400,map01100,map01110,map01130,map01230	M00022	R03084	RC00848	ko00000,ko00001,ko00002,ko01000	-	-	-	DHquinase_I
NODE_542_length_19915_cov_1386.433635_19	903814.ELI_3817	1.65E-14	82.4	COG0438@1|root,COG0438@2|Bacteria,1UY0J@1239|Firmicutes,248KC@186801|Clostridia	186801|Clostridia	M	Glycosyl transferase 4-like domain	-	-	-	-	-	-	-	-	-	-	-	-	Acyltransferase,Glyco_transf_4,Glycos_transf_1
NODE_542_length_19915_cov_1386.433635_20	351160.RCIX1445	2.63E-86	265	COG5340@1|root,arCOG04793@2157|Archaea,2Y2ET@28890|Euryarchaeota	28890|Euryarchaeota	K	Transcriptional regulator, AbiEi antitoxin	-	-	-	-	-	-	-	-	-	-	-	-	AbiEi_1
NODE_542_length_19915_cov_1386.433635_21	351160.RCIX1446	8.94E-74	233	COG2253@1|root,arCOG03839@2157|Archaea	2157|Archaea	K	Nucleotidyl transferase AbiEii toxin, Type IV TA system	-	-	-	ko:K09144	-	-	-	-	ko00000	-	-	-	AbiEii
NODE_561_length_19528_cov_1566.622862_1	1094508.Tsac_0118	3.45E-31	120	COG1392@1|root,COG1392@2|Bacteria,1UYRI@1239|Firmicutes,25J7X@186801|Clostridia,42G2H@68295|Thermoanaerobacterales	186801|Clostridia	P	Phosphate transport regulator	-	-	-	ko:K07220	-	-	-	-	ko00000	-	-	-	PhoU_div
NODE_561_length_19528_cov_1566.622862_2	456442.Mboo_0762	2.00E-76	246	COG0306@1|root,arCOG02267@2157|Archaea,2XSUU@28890|Euryarchaeota,2N9TT@224756|Methanomicrobia	224756|Methanomicrobia	P	PFAM phosphate transporter	pitA	-	-	ko:K03306	-	-	-	-	ko00000	2.A.20	-	-	PHO4
NODE_561_length_19528_cov_1566.622862_7	273057.SSO0384	8.50E-14	72.4	COG0441@1|root,arCOG00401@2157|Archaea,2XQ02@28889|Crenarchaeota	28889|Crenarchaeota	J	Catalyzes the attachment of threonine to tRNA(Thr) in a two-step reaction L-threonine is first activated by ATP to form Thr-AMP and then transferred to the acceptor end of tRNA(Thr). Also edits incorrectly charged L-seryl-tRNA(Thr)	thrS	GO:0002161,GO:0003674,GO:0003824,GO:0004812,GO:0004829,GO:0005575,GO:0005622,GO:0005623,GO:0005737,GO:0006082,GO:0006139,GO:0006399,GO:0006412,GO:0006418,GO:0006435,GO:0006450,GO:0006518,GO:0006520,GO:0006725,GO:0006807,GO:0008150,GO:0008152,GO:0009058,GO:0009059,GO:0009987,GO:0010467,GO:0016070,GO:0016787,GO:0016788,GO:0016874,GO:0016875,GO:0019538,GO:0019752,GO:0034641,GO:0034645,GO:0034660,GO:…	6.1.1.3	ko:K01868	ko00970,map00970	M00359,M00360	R03663	RC00055,RC00523	ko00000,ko00001,ko00002,ko01000,ko01007,ko03016	-	-	-	HGTP_anticodon,tRNA-Thr_ED,tRNA-synt_2b
NODE_561_length_19528_cov_1566.622862_13	273057.SSO0384	2.40E-27	115	COG0441@1|root,arCOG00401@2157|Archaea,2XQ02@28889|Crenarchaeota	28889|Crenarchaeota	J	Catalyzes the attachment of threonine to tRNA(Thr) in a two-step reaction L-threonine is first activated by ATP to form Thr-AMP and then transferred to the acceptor end of tRNA(Thr). Also edits incorrectly charged L-seryl-tRNA(Thr)	thrS	GO:0002161,GO:0003674,GO:0003824,GO:0004812,GO:0004829,GO:0005575,GO:0005622,GO:0005623,GO:0005737,GO:0006082,GO:0006139,GO:0006399,GO:0006412,GO:0006418,GO:0006435,GO:0006450,GO:0006518,GO:0006520,GO:0006725,GO:0006807,GO:0008150,GO:0008152,GO:0009058,GO:0009059,GO:0009987,GO:0010467,GO:0016070,GO:0016787,GO:0016788,GO:0016874,GO:0016875,GO:0019538,GO:0019752,GO:0034641,GO:0034645,GO:0034660,GO:…	6.1.1.3	ko:K01868	ko00970,map00970	M00359,M00360	R03663	RC00055,RC00523	ko00000,ko00001,ko00002,ko01000,ko01007,ko03016	-	-	-	HGTP_anticodon,tRNA-Thr_ED,tRNA-synt_2b
NODE_561_length_19528_cov_1566.622862_15	192952.MM_1734	5.39E-14	78.2	arCOG03578@1|root,arCOG03578@2157|Archaea	2157|Archaea	-	-	-	-	-	-	-	-	-	-	-	-	-	-	-
NODE_561_length_19528_cov_1566.622862_16	28115.HR11_00120	1.11E-71	257	2CCWF@1|root,32RWJ@2|Bacteria,4NUG1@976|Bacteroidetes,2FUGC@200643|Bacteroidia,22ZX0@171551|Porphyromonadaceae	976|Bacteroidetes	-	-	-	-	-	-	-	-	-	-	-	-	-	-	-
NODE_561_length_19528_cov_1566.622862_17	1121468.AUBR01000056_gene1488	1.14E-59	199	COG1131@1|root,COG1131@2|Bacteria,1TQUS@1239|Firmicutes,25AZ1@186801|Clostridia,42ENV@68295|Thermoanaerobacterales	186801|Clostridia	V	PFAM ABC transporter related	-	-	-	ko:K01990,ko:K19340	ko02010,map02010	M00254,M00762	-	-	ko00000,ko00001,ko00002,ko02000	3.A.1,3.A.1.132.2	-	-	ABC_tran
NODE_597_length_18403_cov_1360.234467_1	374847.Kcr_1576	2.21E-09	56.2	COG2163@1|root,arCOG04167@2157|Archaea	2157|Archaea	J	Belongs to the eukaryotic ribosomal protein eL14 family	rpl14e	GO:0003674,GO:0003676,GO:0003723,GO:0003735,GO:0005198,GO:0005488,GO:0005575,GO:0005622,GO:0005623,GO:0005737,GO:0005829,GO:0005840,GO:0006412,GO:0006518,GO:0006807,GO:0008150,GO:0008152,GO:0009058,GO:0009059,GO:0009987,GO:0010467,GO:0015934,GO:0019538,GO:0022613,GO:0022625,GO:0022626,GO:0032991,GO:0034641,GO:0034645,GO:0042254,GO:0042273,GO:0043043,GO:0043170,GO:0043226,GO:0043228,GO:0043229,GO:…	-	ko:K02875	ko03010,map03010	M00177,M00179	-	-	br01610,ko00000,ko00001,ko00002,ko03011	-	-	-	KOW,Ribosomal_L14e
NODE_597_length_18403_cov_1360.234467_4	69014.TK1748	1.39E-262	776	COG0060@1|root,arCOG00807@2157|Archaea,2XTIX@28890|Euryarchaeota,242NA@183968|Thermococci	183968|Thermococci	J	amino acids such as valine, to avoid such errors it has two additional distinct tRNA(Ile)-dependent editing activities. One activity is designated as 'pretransfer' editing and involves the hydrolysis of activated Val-AMP. The other activity is designated 'posttransfer' editing and involves deacylation of mischarged Val-tRNA(Ile)	ileS	-	6.1.1.5	ko:K01870	ko00970,map00970	M00359,M00360	R03656	RC00055,RC00523	ko00000,ko00001,ko00002,ko01000,ko01007,ko03016	-	-	-	Anticodon_1,tRNA-synt_1
NODE_597_length_18403_cov_1360.234467_5	879212.DespoDRAFT_02100	2.01E-16	79.7	2AI89@1|root,318NU@2|Bacteria,1P2XK@1224|Proteobacteria,4316Z@68525|delta/epsilon subdivisions,2WWFU@28221|Deltaproteobacteria	28221|Deltaproteobacteria	-	-	-	-	-	-	-	-	-	-	-	-	-	-	-
NODE_597_length_18403_cov_1360.234467_6	351627.Csac_1685	1.54E-32	135	COG1078@1|root,COG1078@2|Bacteria,1TPVB@1239|Firmicutes,24DGJ@186801|Clostridia	186801|Clostridia	S	SMART metal-dependent phosphohydrolase, HD	-	-	-	ko:K06885	-	-	-	-	ko00000	-	-	-	HD
NODE_597_length_18403_cov_1360.234467_7	1250278.JQNQ01000001_gene261	6.00E-07	58.9	COG2865@1|root,COG2865@2|Bacteria,4NHBY@976|Bacteroidetes,1HYTG@117743|Flavobacteriia	976|Bacteroidetes	K	Putative DNA-binding domain	-	-	-	-	-	-	-	-	-	-	-	-	AlbA_2
NODE_597_length_18403_cov_1360.234467_8	339860.Msp_1146	4.53E-13	71.6	COG1310@1|root,arCOG01139@2157|Archaea,2XWKU@28890|Euryarchaeota,23PNK@183925|Methanobacteria	183925|Methanobacteria	S	PFAM Mov34 MPN PAD-1	-	-	-	-	-	-	-	-	-	-	-	-	Prok-JAB
NODE_597_length_18403_cov_1360.234467_9	673860.AciM339_0285	2.41E-27	112	COG1938@1|root,arCOG00347@2157|Archaea,2XT93@28890|Euryarchaeota,3F2T7@33867|unclassified Euryarchaeota	28890|Euryarchaeota	S	PAC2 family	-	-	-	ko:K06869	-	-	-	-	ko00000	-	-	-	PAC2
NODE_597_length_18403_cov_1360.234467_10	673860.AciM339_0642	2.77E-07	53.1	COG0071@1|root,arCOG01832@2157|Archaea,2Y6VD@28890|Euryarchaeota,3F3AJ@33867|unclassified Euryarchaeota	28890|Euryarchaeota	O	Belongs to the small heat shock protein (HSP20) family	-	-	-	ko:K13993	ko04141,map04141	-	-	-	ko00000,ko00001,ko03110	-	-	-	HSP20
NODE_597_length_18403_cov_1360.234467_12	1167006.UWK_00678	1.07E-47	167	COG0253@1|root,COG0253@2|Bacteria,1MWDH@1224|Proteobacteria,42MRX@68525|delta/epsilon subdivisions,2WMP4@28221|Deltaproteobacteria,2MJMR@213118|Desulfobacterales	28221|Deltaproteobacteria	E	Catalyzes the stereoinversion of LL-2,6- diaminoheptanedioate (L,L-DAP) to meso-diaminoheptanedioate (meso- DAP), a precursor of L-lysine and an essential component of the bacterial peptidoglycan	dapF	-	5.1.1.7	ko:K01778	ko00300,ko01100,ko01110,ko01120,ko01130,ko01230,map00300,map01100,map01110,map01120,map01130,map01230	M00016,M00525,M00527	R02735	RC00302	ko00000,ko00001,ko00002,ko01000	-	-	-	DAP_epimerase
NODE_597_length_18403_cov_1360.234467_13	351160.RCIX633	1.26E-50	176	COG1469@1|root,arCOG04301@2157|Archaea,2XT11@28890|Euryarchaeota,2N944@224756|Methanomicrobia	224756|Methanomicrobia	H	Converts GTP to 7,8-dihydro-D-neopterin 2',3'-cyclic phosphate, the first intermediate in the biosynthesis of coenzyme methanopterin	mptA	-	3.5.4.39	ko:K17488	ko00790,map00790	-	R10348	RC02504,RC03131	ko00000,ko00001,ko01000	-	-	-	GCHY-1
NODE_597_length_18403_cov_1360.234467_14	1123284.KB899047_gene1650	5.51E-13	69.7	COG0589@1|root,COG0589@2|Bacteria	2|Bacteria	T	AMP binding	-	-	-	-	-	-	-	-	-	-	-	-	Usp
NODE_597_length_18403_cov_1360.234467_15	868131.MSWAN_1696	4.41E-76	234	COG0717@1|root,arCOG04048@2157|Archaea,2XTSH@28890|Euryarchaeota,23NVW@183925|Methanobacteria	183925|Methanobacteria	F	Belongs to the dCTP deaminase family	dcd	-	3.5.4.13	ko:K01494	ko00240,ko01100,map00240,map01100	M00053	R00568,R02325	RC00074	ko00000,ko00001,ko00002,ko01000	-	-	-	DCD
NODE_597_length_18403_cov_1360.234467_17	186497.PF1905	1.80E-42	164	arCOG03377@1|root,arCOG03377@2157|Archaea,2Y418@28890|Euryarchaeota	28890|Euryarchaeota	-	-	-	-	-	-	-	-	-	-	-	-	-	-	-
NODE_598_length_18395_cov_1548.067666_1	456320.Mvol_1175	5.06E-08	63.9	COG1361@1|root,arCOG02080@2157|Archaea,2Y7X5@28890|Euryarchaeota	28890|Euryarchaeota	M	extracellular matrix structural constituent	-	-	-	-	-	-	-	-	-	-	-	-	-
NODE_598_length_18395_cov_1548.067666_2	1286093.C266_16775	3.53E-19	97.4	COG0577@1|root,COG1136@1|root,COG0577@2|Bacteria,COG1136@2|Bacteria,1MU45@1224|Proteobacteria,2VKEW@28216|Betaproteobacteria,1KGCP@119060|Burkholderiaceae	28216|Betaproteobacteria	V	ATPases associated with a variety of cellular activities	-	-	-	ko:K02003	-	M00258	-	-	ko00000,ko00002,ko02000	3.A.1	-	-	ABC_tran
NODE_598_length_18395_cov_1548.067666_3	556269.ACDQ01000001_gene1183	1.60E-57	199	COG0577@1|root,COG1136@1|root,COG0577@2|Bacteria,COG1136@2|Bacteria,1MU45@1224|Proteobacteria,2VHZ2@28216|Betaproteobacteria,472VS@75682|Oxalobacteraceae	28216|Betaproteobacteria	V	Non-canonical ABC transporter that contains transmembrane domains (TMD), which form a pore in the membrane, and an ATP-binding domain (NBD), which is responsible for energy generation. Confers resistance against macrolides	macB	-	-	ko:K05685	ko02010,map02010	M00709	-	-	ko00000,ko00001,ko00002,ko01000,ko02000	3.A.1.122.1,3.A.1.122.12	-	-	ABC_tran,FtsX,MacB_PCD
NODE_598_length_18395_cov_1548.067666_6	1229909.NSED_02900	8.09E-50	162	COG0432@1|root,arCOG04214@2157|Archaea	2157|Archaea	S	PFAM Uncharacterised protein family UPF0047	-	-	-	-	-	-	-	-	-	-	-	-	UPF0047
NODE_598_length_18395_cov_1548.067666_7	453591.Igni_1108	1.96E-53	194	COG0644@1|root,arCOG00570@2157|Archaea,2XPWV@28889|Crenarchaeota	28889|Crenarchaeota	C	TIGRFAM geranylgeranyl reductase	-	-	1.3.1.101,1.3.7.11	ko:K17830	ko00564,map00564	-	R10325,R10326,R10331	RC03134	ko00000,ko00001,ko01000	-	-	-	DAO,FAD_binding_2,FAD_binding_3,FAD_oxidored,Trp_halogenase
NODE_598_length_18395_cov_1548.067666_8	269797.Mbar_A2020	4.05E-98	305	COG1208@1|root,arCOG00666@2157|Archaea,2XT8U@28890|Euryarchaeota,2N9G1@224756|Methanomicrobia	224756|Methanomicrobia	M	PFAM transferase hexapeptide repeat containing protein	-	-	2.3.1.157,2.7.7.23	ko:K04042	ko00520,ko01100,ko01130,map00520,map01100,map01130	M00362	R00416,R05332	RC00002,RC00004,RC00166	ko00000,ko00001,ko00002,ko01000	-	-	-	Hexapep,Hexapep_2,NTP_transferase
NODE_598_length_18395_cov_1548.067666_9	342949.PNA2_1239	5.76E-86	274	COG0303@1|root,arCOG00217@2157|Archaea,2XT2V@28890|Euryarchaeota,242PT@183968|Thermococci	183968|Thermococci	H	MoeA C-terminal region (domain IV)	-	-	2.10.1.1	ko:K03750	ko00790,ko01100,map00790,map01100	-	R09735	RC03462	ko00000,ko00001,ko01000	-	-	-	MoCF_biosynth,MoeA_C,MoeA_N
NODE_598_length_18395_cov_1548.067666_10	420247.Msm_1790	4.73E-111	344	COG1373@1|root,arCOG03167@2157|Archaea,2XXHV@28890|Euryarchaeota	28890|Euryarchaeota	S	ATPase, AAA superfamily	-	-	-	ko:K07133	-	-	-	-	ko00000	-	-	-	AAA_14,DUF4143
NODE_598_length_18395_cov_1548.067666_11	267377.MMP1552	8.47E-51	169	COG0163@1|root,arCOG01703@2157|Archaea,2XX3R@28890|Euryarchaeota,23PZR@183939|Methanococci	183939|Methanococci	H	Flavin prenyltransferase that catalyzes the synthesis of the prenylated FMN cofactor (prenyl-FMN) for 4-hydroxy-3- polyprenylbenzoic acid decarboxylase UbiD. The prenyltransferase is metal-independent and links a dimethylallyl moiety from dimethylallyl monophosphate (DMAP) to the flavin N5 and C6 atoms of FMN	ubiX	GO:0003674,GO:0003824,GO:0006732,GO:0008150,GO:0008152,GO:0009058,GO:0009108,GO:0009987,GO:0016829,GO:0016830,GO:0016831,GO:0044237,GO:0044249,GO:0051186,GO:0051188	2.5.1.129	ko:K03186	ko00130,ko00627,ko00940,ko01100,ko01110,ko01120,ko01220,map00130,map00627,map00940,map01100,map01110,map01120,map01220	M00117	R01238,R02952,R03367,R04985,R04986,R11225	RC00391,RC00814,RC03392	ko00000,ko00001,ko00002,ko01000	-	-	-	Flavoprotein
NODE_598_length_18395_cov_1548.067666_13	868131.MSWAN_0771	0	1232	COG1201@1|root,arCOG00557@2157|Archaea,2XSTH@28890|Euryarchaeota,23NVS@183925|Methanobacteria	183925|Methanobacteria	L	helicase	-	-	-	ko:K03724	-	-	-	-	ko00000,ko01000,ko03400	-	-	-	DEAD,DEAD_assoc,Helicase_C
NODE_598_length_18395_cov_1548.067666_14	186497.PF0875	1.14E-62	202	COG2521@1|root,arCOG00054@2157|Archaea,2Y2KZ@28890|Euryarchaeota,243QH@183968|Thermococci	183968|Thermococci	Q	Spermine/spermidine synthase domain	-	-	-	ko:K06983	-	-	-	-	ko00000	-	-	-	Methyltransf_11,Methyltransf_25
NODE_598_length_18395_cov_1548.067666_15	1168034.FH5T_06915	3.14E-31	127	COG0142@1|root,COG0142@2|Bacteria,4NEGQ@976|Bacteroidetes,2FPV5@200643|Bacteroidia	976|Bacteroidetes	H	Belongs to the FPP GGPP synthase family	ispA	-	2.5.1.1,2.5.1.10,2.5.1.29	ko:K13789	ko00900,ko01100,ko01110,ko01130,map00900,map01100,map01110,map01130	M00364,M00366	R01658,R02003,R02061	RC00279	ko00000,ko00001,ko00002,ko01000,ko01006	-	-	-	polyprenyl_synt
NODE_598_length_18395_cov_1548.067666_16	1121422.AUMW01000008_gene496	5.35E-141	410	COG0057@1|root,COG0057@2|Bacteria,1TNYU@1239|Firmicutes,247IZ@186801|Clostridia	186801|Clostridia	G	Belongs to the glyceraldehyde-3-phosphate dehydrogenase family	gap	-	1.2.1.12	ko:K00134	ko00010,ko00710,ko01100,ko01110,ko01120,ko01130,ko01200,ko01230,ko04066,ko05010,map00010,map00710,map01100,map01110,map01120,map01130,map01200,map01230,map04066,map05010	M00001,M00002,M00003,M00165,M00166,M00308,M00552	R01061	RC00149	ko00000,ko00001,ko00002,ko01000,ko04131,ko04147	-	-	-	Gp_dh_C,Gp_dh_N
NODE_602_length_18127_cov_1382.368415_2	224719.Abm4_0505	1.04E-10	66.2	COG1548@1|root,arCOG04369@2157|Archaea,2XVPP@28890|Euryarchaeota,23NVV@183925|Methanobacteria	183925|Methanobacteria	K	H4MPT-linked C1 transfer pathway protein	-	-	2.5.1.131	ko:K07072	ko00680,map00680	-	R11040	RC01372,RC03335	ko00000,ko00001,ko01000	-	-	-	Hydantoinase_A
NODE_602_length_18127_cov_1382.368415_3	243232.MJ_0815	7.64E-22	101	COG1821@1|root,arCOG01592@2157|Archaea,2XUCS@28890|Euryarchaeota,23Q4R@183939|Methanococci	183939|Methanococci	S	ligase activity	mfnD	-	6.3.4.24	ko:K06914	ko00680,map00680	-	R10902	RC00090,RC00096	ko00000,ko00001,ko01000	-	-	-	ATP-grasp_3
NODE_602_length_18127_cov_1382.368415_4	1408416.JNJT01000012_gene904	4.69E-51	178	COG3407@1|root,COG3407@2|Bacteria	2|Bacteria	I	isopentenyl-diphosphate delta-isomerase activity	mvaD	-	4.1.1.33	ko:K01597	ko00900,ko01100,ko01110,ko01130,map00900,map01100,map01110,map01130	M00095	R01121	RC00453	ko00000,ko00001,ko00002,ko01000	-	-	-	GHMP_kinases_C,GHMP_kinases_N
NODE_602_length_18127_cov_1382.368415_7	693661.Arcve_1603	1.51E-21	93.6	COG1094@1|root,arCOG04150@2157|Archaea,2XUHX@28890|Euryarchaeota,2467A@183980|Archaeoglobi	183980|Archaeoglobi	J	KH domain protein	-	-	-	ko:K06961	-	-	-	-	ko00000,ko03009	-	-	-	KH_1
NODE_602_length_18127_cov_1382.368415_8	243232.MJ_0832	1.27E-06	57.8	COG1328@1|root,COG1372@1|root,arCOG03154@1|root,arCOG03714@1|root,arCOG03145@2157|Archaea,arCOG03154@2157|Archaea,arCOG03714@2157|Archaea,arCOG04889@2157|Archaea,2XT2S@28890|Euryarchaeota,23Q3Z@183939|Methanococci	183939|Methanococci	F	TIGRFAM anaerobic ribonucleoside-triphosphate reductase	-	-	1.1.98.6	ko:K21636	ko00230,ko00240,ko01100,map00230,map00240,map01100	M00053	R11633,R11634,R11635,R11636	RC00613	ko00000,ko00001,ko00002,ko01000	-	-	-	ATP-cone,Intein_splicing,LAGLIDADG_3,NRDD
NODE_602_length_18127_cov_1382.368415_9	386456.JQKN01000012_gene989	4.06E-65	206	COG1628@1|root,arCOG00928@2157|Archaea,2XXBV@28890|Euryarchaeota	28890|Euryarchaeota	L	Belongs to the UPF0215 family	-	-	-	ko:K09120	-	-	-	-	ko00000	-	-	-	DUF99
NODE_602_length_18127_cov_1382.368415_10	1463901.JOIY01000003_gene1169	2.46E-139	429	COG0147@1|root,COG0512@1|root,COG0147@2|Bacteria,COG0512@2|Bacteria,2GJ8N@201174|Actinobacteria	201174|Actinobacteria	EH	anthranilate synthase	-	-	2.6.1.86	ko:K13063	ko00405,ko01130,ko02024,map00405,map01130,map02024	M00835	R08956	RC00010,RC02387	ko00000,ko00001,ko00002,ko01000	-	-	-	Chorismate_bind,GATase
NODE_602_length_18127_cov_1382.368415_11	272134.KB731324_gene6199	2.05E-25	96.3	COG1598@1|root,COG1598@2|Bacteria,1G930@1117|Cyanobacteria,1HHK9@1150|Oscillatoriales	1117|Cyanobacteria	S	HicB_like antitoxin of bacterial toxin-antitoxin system	-	-	-	-	-	-	-	-	-	-	-	-	HicB_lk_antitox
NODE_602_length_18127_cov_1382.368415_12	317936.Nos7107_2443	4.38E-20	82.4	COG1724@1|root,COG1724@2|Bacteria,1G9VQ@1117|Cyanobacteria	1117|Cyanobacteria	N	PFAM YcfA-like protein	-	-	-	-	-	-	-	-	-	-	-	-	HicA_toxin
NODE_602_length_18127_cov_1382.368415_15	866536.Belba_2529	2.79E-24	101	COG0454@1|root,COG0454@2|Bacteria,4NPC8@976|Bacteroidetes	976|Bacteroidetes	K	Psort location Cytoplasmic, score 8.96	-	-	-	-	-	-	-	-	-	-	-	-	-
NODE_602_length_18127_cov_1382.368415_16	263815.XP_007875527.1	3.92E-99	323	COG0438@1|root,KOG3742@2759|Eukaryota,38BSH@33154|Opisthokonta,3NU8X@4751|Fungi,3QNRC@4890|Ascomycota,3MDN0@451866|Taphrinomycotina	4751|Fungi	H	Transfers the glycosyl residue from UDP-Glc to the non- reducing end of alpha-1,4-glucan	GSY1	GO:0000271,GO:0003674,GO:0003824,GO:0004373,GO:0005575,GO:0005622,GO:0005623,GO:0005634,GO:0005737,GO:0005739,GO:0005975,GO:0005976,GO:0005977,GO:0005978,GO:0006073,GO:0006091,GO:0006112,GO:0008150,GO:0008152,GO:0008194,GO:0009058,GO:0009059,GO:0009250,GO:0009987,GO:0015980,GO:0016051,GO:0016740,GO:0016757,GO:0016758,GO:0033692,GO:0034637,GO:0034645,GO:0035251,GO:0043170,GO:0043226,GO:0043227,GO:…	2.4.1.11	ko:K00693	ko00500,ko01100,ko04151,ko04152,ko04910,ko04922,ko04931,map00500,map01100,map04151,map04152,map04910,map04922,map04931	-	R00292	RC00005	ko00000,ko00001,ko01000,ko01003	-	GT3	-	Glycogen_syn
NODE_602_length_18127_cov_1382.368415_17	192952.MM_2611	4.10E-199	568	COG2509@1|root,arCOG02231@2157|Archaea,2XTVH@28890|Euryarchaeota,2N9BS@224756|Methanomicrobia	224756|Methanomicrobia	S	Pyridine nucleotide-disulphide oxidoreductase	-	-	-	ko:K07137	-	-	-	-	ko00000	-	-	-	FAD_binding_2,HI0933_like,Pyr_redox_2
NODE_602_length_18127_cov_1382.368415_19	699218.HMPREF0889_1324	1.73E-31	135	COG0062@1|root,COG0063@1|root,COG0062@2|Bacteria,COG0063@2|Bacteria,1TNZE@1239|Firmicutes,4H2B0@909932|Negativicutes	909932|Negativicutes	H	Bifunctional enzyme that catalyzes the epimerization of the S- and R-forms of NAD(P)HX and the dehydration of the S-form of NAD(P)HX at the expense of ADP, which is converted to AMP. This allows the repair of both epimers of NAD(P)HX, a damaged form of NAD(P)H that is a result of enzymatic or heat-dependent hydration	nnrD	-	4.2.1.136,5.1.99.6	ko:K17758,ko:K17759	-	-	-	-	ko00000,ko01000	-	-	-	Carb_kinase,YjeF_N
NODE_602_length_18127_cov_1382.368415_20	68170.KL590485_gene8326	0.00021	48.5	COG4935@1|root,COG4935@2|Bacteria	2|Bacteria	O	Belongs to the peptidase S8 family	-	-	3.4.21.50	ko:K01337	-	-	-	-	ko00000,ko01000,ko01002	-	-	-	LVIVD,PKD,P_proprotein,Peptidase_M14,Peptidase_S8
NODE_611_length_17885_cov_1522.428099_1	439292.Bsel_1218	5.59E-160	506	COG0243@1|root,COG3383@1|root,COG0243@2|Bacteria,COG3383@2|Bacteria,1TQIX@1239|Firmicutes,4HUSZ@91061|Bacilli	91061|Bacilli	C	Belongs to the prokaryotic molybdopterin-containing oxidoreductase family	-	-	1.17.1.9	ko:K00123	ko00630,ko00680,ko01100,ko01120,ko01200,map00630,map00680,map01100,map01120,map01200	-	R00519	RC02796	ko00000,ko00001,ko01000	-	-	-	Molybdopterin,Molydop_binding
NODE_611_length_17885_cov_1522.428099_2	370438.PTH_1713	6.53E-35	133	COG0437@1|root,COG0437@2|Bacteria,1V20P@1239|Firmicutes,24H89@186801|Clostridia,261P0@186807|Peptococcaceae	186801|Clostridia	C	PFAM 4Fe-4S ferredoxin, iron-sulfur binding domain protein	-	-	-	ko:K00124	ko00630,ko00680,ko01100,ko01120,ko01200,map00630,map00680,map01100,map01120,map01200	-	R00519	RC02796	ko00000,ko00001	-	-	-	Fer4_11,Fer4_4
NODE_611_length_17885_cov_1522.428099_4	203119.Cthe_0721	2.60E-51	167	COG0822@1|root,COG0822@2|Bacteria,1V3H9@1239|Firmicutes,24HDD@186801|Clostridia,3WITG@541000|Ruminococcaceae	186801|Clostridia	C	Fe-S iron-sulfur cluster assembly protein, NifU family	nifU	-	-	ko:K04488	-	-	-	-	ko00000	-	-	-	NifU_N
NODE_611_length_17885_cov_1522.428099_5	694429.Pyrfu_1385	3.65E-11	64.3	COG0517@1|root,arCOG00606@2157|Archaea,2XQQK@28889|Crenarchaeota	28889|Crenarchaeota	S	PFAM CBS domain containing protein	-	-	-	-	-	-	-	-	-	-	-	-	CBS
NODE_611_length_17885_cov_1522.428099_6	1002809.SSIL_3725	4.54E-08	62.4	COG1305@1|root,COG1305@2|Bacteria,1V32K@1239|Firmicutes,4HG37@91061|Bacilli,26HD6@186818|Planococcaceae	91061|Bacilli	E	Transglutaminase-like superfamily	-	-	-	-	-	-	-	-	-	-	-	-	Transglut_core
NODE_611_length_17885_cov_1522.428099_7	794903.OPIT5_12465	8.40E-19	91.7	COG0061@1|root,COG0061@2|Bacteria,46SUQ@74201|Verrucomicrobia,3K7CE@414999|Opitutae	414999|Opitutae	H	Involved in the regulation of the intracellular balance of NAD and NADP, and is a key enzyme in the biosynthesis of NADP. Catalyzes specifically the phosphorylation on 2'-hydroxyl of the adenosine moiety of NAD to yield NADP	nadK	-	2.7.1.23	ko:K00858	ko00760,ko01100,map00760,map01100	-	R00104	RC00002,RC00078	ko00000,ko00001,ko01000	-	-	-	NAD_kinase
NODE_611_length_17885_cov_1522.428099_8	186497.PF0125	3.86E-05	45.4	COG1873@1|root,arCOG02155@2157|Archaea,2Y13Z@28890|Euryarchaeota,244QU@183968|Thermococci	183968|Thermococci	S	PRC-barrel domain	-	-	-	-	-	-	-	-	-	-	-	-	PRC
NODE_611_length_17885_cov_1522.428099_9	340099.Teth39_1710	1.18E-53	177	COG0299@1|root,COG0299@2|Bacteria,1V3RJ@1239|Firmicutes,249JC@186801|Clostridia,42FSV@68295|Thermoanaerobacterales	186801|Clostridia	F	Catalyzes the transfer of a formyl group from 10- formyltetrahydrofolate to 5-phospho-ribosyl-glycinamide (GAR), producing 5-phospho-ribosyl-N-formylglycinamide (FGAR) and tetrahydrofolate	purN	-	2.1.2.2	ko:K11175	ko00230,ko00670,ko01100,ko01110,ko01130,map00230,map00670,map01100,map01110,map01130	M00048	R04325,R04326	RC00026,RC00197,RC01128	ko00000,ko00001,ko00002,ko01000	-	-	iHN637.CLJU_RS04225	Formyl_trans_N
NODE_611_length_17885_cov_1522.428099_10	1056495.Calag_0506	9.92E-46	161	COG1650@1|root,arCOG01616@2157|Archaea,2XPQP@28889|Crenarchaeota	28889|Crenarchaeota	J	D-aminoacyl-tRNA deacylase with broad substrate specificity. By recycling D-aminoacyl-tRNA to D-amino acids and free tRNA molecules, this enzyme counteracts the toxicity associated with the formation of D-aminoacyl-tRNA entities in vivo	dtdA	-	3.1.1.96	ko:K09716	-	-	-	-	ko00000,ko01000,ko03016	-	-	-	tRNA_deacylase
NODE_611_length_17885_cov_1522.428099_11	743722.Sph21_5022	2.10E-40	141	COG2110@1|root,COG2110@2|Bacteria,4NNRH@976|Bacteroidetes,1IS3E@117747|Sphingobacteriia	976|Bacteroidetes	S	COGs COG2110 phosphatase homologous to the C-terminal domain of histone macroH2A1	-	-	-	-	-	-	-	-	-	-	-	-	Macro
NODE_611_length_17885_cov_1522.428099_13	456320.Mvol_0777	4.05E-55	189	COG0169@1|root,arCOG01033@2157|Archaea,2XV7K@28890|Euryarchaeota,23QN8@183939|Methanococci	183939|Methanococci	E	Involved in the biosynthesis of the chorismate, which leads to the biosynthesis of aromatic amino acids. Catalyzes the reversible NADPH linked reduction of 3-dehydroshikimate (DHSA) to yield shikimate (SA)	aroE	GO:0003674,GO:0003824,GO:0004764,GO:0006082,GO:0008150,GO:0008152,GO:0009058,GO:0009423,GO:0009987,GO:0016053,GO:0016491,GO:0016614,GO:0016616,GO:0019632,GO:0019752,GO:0032787,GO:0043436,GO:0043648,GO:0043650,GO:0044237,GO:0044249,GO:0044281,GO:0044283,GO:0046394,GO:0046417,GO:0055114,GO:0071704,GO:1901576,GO:1901615	1.1.1.25	ko:K00014	ko00400,ko01100,ko01110,ko01130,ko01230,map00400,map01100,map01110,map01130,map01230	M00022	R02413	RC00206	ko00000,ko00001,ko00002,ko01000	-	-	-	Shikimate_DH,Shikimate_dh_N
NODE_611_length_17885_cov_1522.428099_14	444158.MmarC6_0592	4.75E-77	235	COG1898@1|root,arCOG04188@2157|Archaea,2XVIP@28890|Euryarchaeota,23RBN@183939|Methanococci	183939|Methanococci	M	Catalyzes the epimerization of the C3' and C5'positions of dTDP-6-deoxy-D-xylo-4-hexulose, forming dTDP-6-deoxy-L-lyxo-4- hexulose	-	-	5.1.3.13	ko:K01790	ko00521,ko00523,ko01130,map00521,map00523,map01130	M00793	R06514	RC01531	ko00000,ko00001,ko00002,ko01000	-	-	-	dTDP_sugar_isom
NODE_611_length_17885_cov_1522.428099_15	985665.HPL003_04125	2.00E-145	421	COG1088@1|root,COG1088@2|Bacteria,1TPWM@1239|Firmicutes,4HA3Y@91061|Bacilli,26RIV@186822|Paenibacillaceae	91061|Bacilli	M	Belongs to the NAD(P)-dependent epimerase dehydratase family. dTDP-glucose dehydratase subfamily	spsJ	-	4.2.1.46	ko:K01710	ko00521,ko00523,ko00525,ko01055,ko01130,map00521,map00523,map00525,map01055,map01130	M00793	R06513	RC00402	ko00000,ko00001,ko00002,ko01000	-	-	-	GDP_Man_Dehyd
NODE_611_length_17885_cov_1522.428099_16	649639.Bcell_3688	1.24E-37	141	COG1091@1|root,COG1091@2|Bacteria,1TP71@1239|Firmicutes,4HBXF@91061|Bacilli,1ZBZD@1386|Bacillus	91061|Bacilli	M	Catalyzes the reduction of dTDP-6-deoxy-L-lyxo-4- hexulose to yield dTDP-L-rhamnose	rfbD	-	1.1.1.133	ko:K00067	ko00521,ko00523,ko01130,map00521,map00523,map01130	M00793	R02777	RC00182	ko00000,ko00001,ko00002,ko01000	-	-	-	RmlD_sub_bind
NODE_611_length_17885_cov_1522.428099_17	529709.PYCH_17780	1.79E-108	328	COG1209@1|root,arCOG00667@2157|Archaea,2Y87B@28890|Euryarchaeota,242Z3@183968|Thermococci	183968|Thermococci	M	Nucleotidyl transferase	-	-	2.7.7.24	ko:K00973	ko00521,ko00523,ko00525,ko01130,map00521,map00523,map00525,map01130	M00793	R02328	RC00002	ko00000,ko00001,ko00002,ko01000	-	-	-	Hexapep,NTP_transferase
NODE_611_length_17885_cov_1522.428099_18	351627.Csac_0181	3.12E-08	54.7	2DNQS@1|root,32YKX@2|Bacteria,1VG7R@1239|Firmicutes,24R79@186801|Clostridia,42HKE@68295|Thermoanaerobacterales	186801|Clostridia	-	-	-	-	-	-	-	-	-	-	-	-	-	-	-
NODE_611_length_17885_cov_1522.428099_19	760192.Halhy_6015	1.25E-22	98.6	COG2253@1|root,COG2253@2|Bacteria,4NKE9@976|Bacteroidetes,1IRWJ@117747|Sphingobacteriia	976|Bacteroidetes	S	Nucleotidyl transferase AbiEii toxin, Type IV TA system	-	-	-	-	-	-	-	-	-	-	-	-	AbiEii
NODE_622_length_17600_cov_1469.099630_1	69014.TK1465	9.13E-05	43.9	COG1672@1|root,arCOG03166@2157|Archaea,2XTP2@28890|Euryarchaeota,243TR@183968|Thermococci	183968|Thermococci	S	ATPase domain predominantly from Archaea	-	-	-	ko:K06921	-	-	-	-	ko00000	-	-	-	ATPase_2,DUF234
NODE_622_length_17600_cov_1469.099630_2	273068.TTE2037	5.56E-05	47.8	COG1569@1|root,COG1569@2|Bacteria,1V6UC@1239|Firmicutes,24KEA@186801|Clostridia,42HGV@68295|Thermoanaerobacterales	186801|Clostridia	S	PIN domain	-	-	-	-	-	-	-	-	-	-	-	-	PIN_3
NODE_622_length_17600_cov_1469.099630_3	69014.TK0888	3.75E-10	58.2	COG2002@1|root,arCOG00812@2157|Archaea,2Y6IB@28890|Euryarchaeota,244N0@183968|Thermococci	183968|Thermococci	K	SpoVT / AbrB like domain	-	-	-	-	-	-	-	-	-	-	-	-	MazE_antitoxin
NODE_622_length_17600_cov_1469.099630_4	1122612.AUBA01000011_gene794	1.13E-07	58.5	COG1183@1|root,COG1183@2|Bacteria,1MWD9@1224|Proteobacteria,2TUF7@28211|Alphaproteobacteria,2K1B9@204457|Sphingomonadales	204457|Sphingomonadales	I	Belongs to the CDP-alcohol phosphatidyltransferase class-I family	pssA	-	2.7.8.8	ko:K17103	ko00260,ko00564,ko01100,ko01110,map00260,map00564,map01100,map01110	M00093	R01800	RC00002,RC00017,RC02795	ko00000,ko00001,ko00002,ko01000	-	-	-	CDP-OH_P_tran_2,CDP-OH_P_transf
NODE_622_length_17600_cov_1469.099630_5	589924.Ferp_0979	6.16E-43	144	COG1545@1|root,arCOG01285@2157|Archaea,2XXGF@28890|Euryarchaeota,246C7@183980|Archaeoglobi	183980|Archaeoglobi	V	Rubredoxin-like zinc ribbon domain (DUF35_N)	-	-	-	ko:K07068	-	-	-	-	ko00000	-	-	-	DUF35_N,OB_aCoA_assoc
NODE_622_length_17600_cov_1469.099630_6	420247.Msm_0492	3.23E-73	235	COG1234@1|root,arCOG00501@2157|Archaea,2XTJ9@28890|Euryarchaeota,23NSZ@183925|Methanobacteria	183925|Methanobacteria	J	Zinc phosphodiesterase, which displays some tRNA 3'- processing endonuclease activity. Probably involved in tRNA maturation, by removing a 3'-trailer from precursor tRNA	rnz	-	3.1.26.11	ko:K00784	ko03013,map03013	-	-	-	ko00000,ko00001,ko01000,ko03016	-	-	-	Lactamase_B_2
NODE_622_length_17600_cov_1469.099630_7	593750.Metfor_0116	2.56E-48	158	COG0041@1|root,arCOG02464@2157|Archaea,2XU0P@28890|Euryarchaeota,2N9SG@224756|Methanomicrobia	224756|Methanomicrobia	F	Catalyzes the conversion of N5-carboxyaminoimidazole ribonucleotide (N5-CAIR) to 4-carboxy-5-aminoimidazole ribonucleotide (CAIR)	purE	-	5.4.99.18	ko:K01588	ko00230,ko01100,ko01110,ko01130,map00230,map01100,map01110,map01130	M00048	R07405	RC01947	ko00000,ko00001,ko00002,ko01000	-	-	-	AIRC
NODE_622_length_17600_cov_1469.099630_8	572546.Arcpr_1797	1.04E-140	416	COG0269@1|root,arCOG00053@2157|Archaea,2XV47@28890|Euryarchaeota,246N4@183980|Archaeoglobi	183980|Archaeoglobi	G	Orotidine 5'-phosphate decarboxylase	-	-	4.1.2.43,5.3.1.27	ko:K13831	ko00030,ko00680,ko01100,ko01120,ko01200,ko01230,map00030,map00680,map01100,map01120,map01200,map01230	M00345,M00580	R05338,R05339,R09780	RC00377,RC00421,RC00422	ko00000,ko00001,ko00002,ko01000	-	-	-	OMPdecase,RraA-like
NODE_622_length_17600_cov_1469.099630_9	4952.CAG80189	0.000686	47	COG1525@1|root,2S1U4@2759|Eukaryota,3A3N2@33154|Opisthokonta,3NXHK@4751|Fungi,3QQDR@4890|Ascomycota,3RTIW@4891|Saccharomycetes	4751|Fungi	C	Saccharomyces cerevisiae YGL085w	LCL3	GO:0003674,GO:0003824,GO:0004518,GO:0005575,GO:0005622,GO:0005623,GO:0005634,GO:0005737,GO:0005739,GO:0006139,GO:0006401,GO:0006725,GO:0006807,GO:0008150,GO:0008152,GO:0009056,GO:0009057,GO:0009987,GO:0016070,GO:0016787,GO:0016788,GO:0019439,GO:0034641,GO:0034655,GO:0043170,GO:0043226,GO:0043227,GO:0043229,GO:0043231,GO:0044237,GO:0044238,GO:0044248,GO:0044260,GO:0044265,GO:0044270,GO:0044424,GO:…	3.1.31.1	ko:K01174	-	-	-	-	ko00000,ko01000	-	-	-	SNase
NODE_622_length_17600_cov_1469.099630_10	634498.mru_1119	1.47E-114	343	COG1363@1|root,arCOG01518@2157|Archaea,2XT3M@28890|Euryarchaeota,23NPE@183925|Methanobacteria	183925|Methanobacteria	G	M42 glutamyl aminopeptidase	pepA	-	-	-	-	-	-	-	-	-	-	-	Peptidase_M42
NODE_622_length_17600_cov_1469.099630_11	555779.Dthio_PD1634	8.18E-09	55.5	COG4274@1|root,COG4274@2|Bacteria,1PUJQ@1224|Proteobacteria,42XN6@68525|delta/epsilon subdivisions,2WTHH@28221|Deltaproteobacteria	28221|Deltaproteobacteria	S	GYD domain	-	-	-	-	-	-	-	-	-	-	-	-	GYD
NODE_622_length_17600_cov_1469.099630_14	626939.HMPREF9443_00289	0.000485	42	2DNM3@1|root,32Y2K@2|Bacteria,1UKQ2@1239|Firmicutes,4H9CB@909932|Negativicutes	909932|Negativicutes	S	cluster protein-associated redox disulfide domain protein	-	-	-	-	-	-	-	-	-	-	-	-	DUF1858
NODE_622_length_17600_cov_1469.099630_15	387631.Asulf_00769	9.78E-17	80.9	COG1386@1|root,arCOG02613@2157|Archaea,2XZ7Q@28890|Euryarchaeota,2468R@183980|Archaeoglobi	183980|Archaeoglobi	K	segregation and condensation protein B	-	-	-	ko:K06024	-	-	-	-	ko00000,ko03036	-	-	-	SMC_ScpB
NODE_622_length_17600_cov_1469.099630_16	742817.HMPREF9449_02781	1.76E-22	96.7	COG0127@1|root,COG0127@2|Bacteria,4NM42@976|Bacteroidetes,2FP46@200643|Bacteroidia,22XN1@171551|Porphyromonadaceae	976|Bacteroidetes	F	Pyrophosphatase that catalyzes the hydrolysis of nucleoside triphosphates to their monophosphate derivatives, with a high preference for the non-canonical purine nucleotides XTP (xanthosine triphosphate), dITP (deoxyinosine triphosphate) and ITP. Seems to function as a house-cleaning enzyme that removes non-canonical purine nucleotides from the nucleotide pool, thus preventing their incorporation…	rdgB	GO:0003674,GO:0003824,GO:0005575,GO:0005622,GO:0005623,GO:0005737,GO:0005829,GO:0006139,GO:0006725,GO:0006753,GO:0006793,GO:0006796,GO:0006807,GO:0008150,GO:0008152,GO:0009056,GO:0009058,GO:0009141,GO:0009143,GO:0009987,GO:0016462,GO:0016787,GO:0016817,GO:0016818,GO:0018130,GO:0019438,GO:0019439,GO:0019637,GO:0034404,GO:0034641,GO:0034654,GO:0034655,GO:0044237,GO:0044238,GO:0044248,GO:0044249,GO:…	3.6.1.66	ko:K02428	ko00230,map00230	-	R00426,R00720,R01855,R02100,R02720,R03531	RC00002	ko00000,ko00001,ko01000	-	-	-	Ham1p_like
NODE_622_length_17600_cov_1469.099630_17	70601.3258	2.58E-61	192	COG0048@1|root,arCOG04255@2157|Archaea,2XX4A@28890|Euryarchaeota,243D7@183968|Thermococci	183968|Thermococci	J	With S4 and S5 plays an important role in translational accuracy. Located at the interface of the 30S and 50S subunits	rps12	GO:0003674,GO:0003735,GO:0005198,GO:0005575,GO:0005622,GO:0005623,GO:0005737,GO:0005829,GO:0005840,GO:0006412,GO:0006518,GO:0006807,GO:0008150,GO:0008152,GO:0009058,GO:0009059,GO:0009987,GO:0010467,GO:0015935,GO:0019538,GO:0022626,GO:0022627,GO:0032991,GO:0034641,GO:0034645,GO:0043043,GO:0043170,GO:0043226,GO:0043228,GO:0043229,GO:0043232,GO:0043603,GO:0043604,GO:0044237,GO:0044238,GO:0044249,GO:…	-	ko:K02950	ko03010,map03010	M00178,M00179	-	-	br01610,ko00000,ko00001,ko00002,ko03011	-	-	-	Ribosom_S12_S23
NODE_656_length_16686_cov_1337.718357_3	1196322.A370_04667	1.90E-05	54.3	COG0598@1|root,COG0598@2|Bacteria,1TPSV@1239|Firmicutes,24DE3@186801|Clostridia,36E87@31979|Clostridiaceae	186801|Clostridia	P	transport protein CorA	-	-	-	ko:K03284	-	-	-	-	ko00000,ko02000	1.A.35.1,1.A.35.3	-	-	CorA
NODE_656_length_16686_cov_1337.718357_4	572546.Arcpr_1643	1.28E-05	51.6	COG1390@1|root,arCOG00869@2157|Archaea,2XWGX@28890|Euryarchaeota,24687@183980|Archaeoglobi	183980|Archaeoglobi	C	Produces ATP from ADP in the presence of a proton gradient across the membrane	atpE	-	-	ko:K02121	ko00190,ko01100,map00190,map01100	M00159	-	-	ko00000,ko00001,ko00002	3.A.2.2,3.A.2.3	-	-	vATP-synt_E
NODE_656_length_16686_cov_1337.718357_5	880072.Desac_2476	1.39E-51	177	COG0548@1|root,COG0548@2|Bacteria,1MU17@1224|Proteobacteria,42N8G@68525|delta/epsilon subdivisions,2WKBC@28221|Deltaproteobacteria,2MQ75@213462|Syntrophobacterales	28221|Deltaproteobacteria	F	Belongs to the acetylglutamate kinase family. ArgB subfamily	argB	GO:0003674,GO:0003824,GO:0003991,GO:0005488,GO:0006082,GO:0006520,GO:0006525,GO:0006526,GO:0006793,GO:0006796,GO:0006807,GO:0008150,GO:0008152,GO:0008652,GO:0009058,GO:0009064,GO:0009084,GO:0009987,GO:0016053,GO:0016301,GO:0016310,GO:0016597,GO:0016740,GO:0016772,GO:0016774,GO:0019752,GO:0031406,GO:0034618,GO:0036094,GO:0043167,GO:0043168,GO:0043169,GO:0043177,GO:0043436,GO:0044237,GO:0044238,GO:…	2.7.2.8	ko:K00930	ko00220,ko01100,ko01110,ko01130,ko01210,ko01230,map00220,map01100,map01110,map01130,map01210,map01230	M00028	R02649	RC00002,RC00043	ko00000,ko00001,ko00002,ko01000	-	-	-	AA_kinase
NODE_656_length_16686_cov_1337.718357_6	572546.Arcpr_1284	4.10E-14	68.6	COG0526@1|root,arCOG02713@2157|Archaea	2157|Archaea	C	Does not function as a glutathione-disulfide oxidoreductase in the presence of glutathione and glutathione reductase. Has low thioredoxin activity in vitro	-	GO:0003674,GO:0003824,GO:0008150,GO:0008152,GO:0015035,GO:0015036,GO:0016491,GO:0016667,GO:0055114	-	-	-	-	-	-	-	-	-	-	Thioredoxin_3
NODE_656_length_16686_cov_1337.718357_7	693661.Arcve_0323	6.70E-65	243	COG1327@1|root,COG1328@1|root,arCOG04889@2157|Archaea,arCOG08098@2157|Archaea,2XT2S@28890|Euryarchaeota	28890|Euryarchaeota	F	TIGRFAM anaerobic ribonucleoside-triphosphate reductase	nrdD	-	1.1.98.6	ko:K21636	ko00230,ko00240,ko01100,map00230,map00240,map01100	M00053	R11633,R11634,R11635,R11636	RC00613	ko00000,ko00001,ko00002,ko01000	-	-	-	ATP-cone,Intein_splicing,NRDD
NODE_656_length_16686_cov_1337.718357_8	656519.Halsa_1588	1.13E-06	58.2	COG1293@1|root,COG1293@2|Bacteria,1TQ8A@1239|Firmicutes,248RK@186801|Clostridia,3WA83@53433|Halanaerobiales	186801|Clostridia	K	Fibronectin-binding protein A N-terminus (FbpA)	FbpA	-	-	-	-	-	-	-	-	-	-	-	DUF814,FbpA
NODE_656_length_16686_cov_1337.718357_9	269798.CHU_3810	2.23E-112	359	COG3408@1|root,COG3408@2|Bacteria,4NF09@976|Bacteroidetes,47M96@768503|Cytophagia	976|Bacteroidetes	G	Glycogen debranching enzyme	-	-	-	-	-	-	-	-	-	-	-	-	GDE_C,GDE_N
NODE_656_length_16686_cov_1337.718357_10	644281.MFS40622_0593	1.83E-05	47.4	COG1672@1|root,arCOG03407@2157|Archaea,2Y2W4@28890|Euryarchaeota	28890|Euryarchaeota	S	ATP binding	-	-	-	ko:K06921	-	-	-	-	ko00000	-	-	-	ATPase_2
NODE_656_length_16686_cov_1337.718357_11	593750.Metfor_2869	1.16E-05	45.8	COG2093@1|root,arCOG04077@2157|Archaea,2Y0D6@28890|Euryarchaeota,2NA1J@224756|Methanomicrobia	224756|Methanomicrobia	K	Transcription elongation factor Spt4	spt4	-	2.7.7.6	ko:K03050	ko00230,ko00240,ko01100,ko03020,map00230,map00240,map01100,map03020	M00184	R00435,R00441,R00442,R00443	RC02795	br01611,ko00000,ko00001,ko00002,ko01000,ko03021	-	-	-	Spt4
NODE_656_length_16686_cov_1337.718357_13	589924.Ferp_2225	5.53E-50	168	COG1095@1|root,arCOG00675@2157|Archaea,2XT6U@28890|Euryarchaeota,2460Z@183980|Archaeoglobi	183980|Archaeoglobi	K	DNA-directed RNA polymerase	-	-	2.7.7.6	ko:K03049	ko00230,ko00240,ko01100,ko03020,map00230,map00240,map01100,map03020	M00184	R00435,R00441,R00442,R00443	RC02795	br01611,ko00000,ko00001,ko00002,ko01000,ko03021	-	-	-	S1,SHS2_Rpb7-N
NODE_656_length_16686_cov_1337.718357_14	293227.XP_008718449.1	1.13E-24	107	COG0030@1|root,KOG0820@2759|Eukaryota,38EA2@33154|Opisthokonta,3NU08@4751|Fungi,3QNDR@4890|Ascomycota,20EK6@147545|Eurotiomycetes,3MPR1@451870|Chaetothyriomycetidae	4751|Fungi	H	Belongs to the class I-like SAM-binding methyltransferase superfamily. rRNA adenine N(6)-methyltransferase family	DIM1	GO:0000154,GO:0000179,GO:0000456,GO:0000462,GO:0001510,GO:0003674,GO:0003824,GO:0005575,GO:0005622,GO:0005623,GO:0005737,GO:0005739,GO:0005759,GO:0006139,GO:0006364,GO:0006396,GO:0006725,GO:0006807,GO:0008150,GO:0008152,GO:0008168,GO:0008170,GO:0008173,GO:0008649,GO:0008757,GO:0008988,GO:0009451,GO:0009987,GO:0010467,GO:0016070,GO:0016072,GO:0016433,GO:0016740,GO:0016741,GO:0022613,GO:0030490,GO:…	2.1.1.183	ko:K14191	-	-	R10716	RC00003,RC03257	ko00000,ko01000,ko03009	-	-	-	RrnaAD
NODE_656_length_16686_cov_1337.718357_15	1321778.HMPREF1982_03572	8.98E-21	91.3	COG0778@1|root,COG0778@2|Bacteria,1V4K6@1239|Firmicutes,24B09@186801|Clostridia,2692I@186813|unclassified Clostridiales	186801|Clostridia	C	Psort location Cytoplasmic, score	-	-	-	-	-	-	-	-	-	-	-	-	Nitroreductase
NODE_656_length_16686_cov_1337.718357_16	243232.MJ_1533	5.67E-142	430	COG1855@1|root,arCOG04116@2157|Archaea,2XSZY@28890|Euryarchaeota,23Q2A@183939|Methanococci	183939|Methanococci	V	PFAM PilT protein domain protein	-	GO:0005575,GO:0005618,GO:0005623,GO:0030312,GO:0044464,GO:0071944	-	ko:K06865	-	-	-	-	ko00000	-	-	-	KH_1,PIN,T2SSE
NODE_666_length_16252_cov_1795.044947_1	1261131.lam_166	0.000498	42.4	COG3677@1|root,COG3677@2|Bacteria,1MXYX@1224|Proteobacteria,2TQR3@28211|Alphaproteobacteria,4BFF2@82115|Rhizobiaceae	28211|Alphaproteobacteria	L	ISXO2-like transposase domain	-	-	-	-	-	-	-	-	-	-	-	-	DDE_Tnp_IS1595,Zn_Tnp_IS1595
NODE_666_length_16252_cov_1795.044947_4	526224.Bmur_1368	9.11E-18	80.9	2BF59@1|root,328XJ@2|Bacteria,2JB5N@203691|Spirochaetes	203691|Spirochaetes	-	-	-	-	-	-	-	-	-	-	-	-	-	-	-
NODE_666_length_16252_cov_1795.044947_5	1448857.JFAP01000008_gene519	9.27E-13	73.2	arCOG08856@1|root,3038D@2|Bacteria,1PZ73@1224|Proteobacteria,42Q5J@68525|delta/epsilon subdivisions,2YMVP@29547|Epsilonproteobacteria	29547|Epsilonproteobacteria	O	restriction endodeoxyribonuclease activity	-	-	-	-	-	-	-	-	-	-	-	-	-
NODE_666_length_16252_cov_1795.044947_7	273075.Ta1168	4.66E-58	191	COG0863@1|root,arCOG00115@2157|Archaea,2Y1RZ@28890|Euryarchaeota,24231@183967|Thermoplasmata	183967|Thermoplasmata	L	DNA methylase	-	-	2.1.1.113,2.1.1.72	ko:K00571,ko:K00590	-	-	-	-	ko00000,ko01000,ko02048	-	-	-	N6_N4_Mtase
NODE_666_length_16252_cov_1795.044947_9	386415.NT01CX_1300	9.64E-10	70.1	COG0827@1|root,COG1002@1|root,COG0827@2|Bacteria,COG1002@2|Bacteria	2|Bacteria	V	DNA modification	-	-	2.1.1.72	ko:K07317	-	-	-	-	ko00000,ko01000,ko02048	-	-	-	Eco57I,N6_Mtase,TaqI_C
NODE_666_length_16252_cov_1795.044947_10	1054217.TALC_00681	2.53E-156	452	COG1980@1|root,arCOG04180@2157|Archaea,2XTI0@28890|Euryarchaeota,241M4@183967|Thermoplasmata	183967|Thermoplasmata	G	Catalyzes two subsequent steps in gluconeogenesis the aldol condensation of dihydroxyacetone phosphate (DHAP) and glyceraldehyde-3-phosphate (GA3P) to fructose-1,6-bisphosphate (FBP), and the dephosphorylation of FBP to fructose-6-phosphate (F6P)	fbp	-	3.1.3.11,4.1.2.13	ko:K01622	ko00010,ko00030,ko00051,ko00680,ko01100,ko01110,ko01120,ko01130,ko01200,ko01230,map00010,map00030,map00051,map00680,map01100,map01110,map01120,map01130,map01200,map01230	M00003	R00762,R01068,R01070,R02568,R04780	RC00017,RC00438,RC00439	ko00000,ko00001,ko00002,ko01000	-	-	-	FBPase_3
NODE_666_length_16252_cov_1795.044947_11	1242864.D187_007256	7.99E-11	67	COG0548@1|root,COG1364@1|root,COG0548@2|Bacteria,COG1364@2|Bacteria,1MU0T@1224|Proteobacteria,42M6S@68525|delta/epsilon subdivisions,2WJU8@28221|Deltaproteobacteria,2YV2H@29|Myxococcales	28221|Deltaproteobacteria	E	Catalyzes two activities which are involved in the cyclic version of arginine biosynthesis the synthesis of N- acetylglutamate from glutamate and acetyl-CoA as the acetyl donor, and of ornithine by transacetylation between N(2)-acetylornithine and glutamate	-	-	2.3.1.1,2.3.1.35,2.7.2.8	ko:K00620,ko:K00930	ko00220,ko01100,ko01110,ko01130,ko01210,ko01230,map00220,map01100,map01110,map01130,map01210,map01230	M00028	R00259,R02282,R02649	RC00002,RC00004,RC00043,RC00064	ko00000,ko00001,ko00002,ko01000	-	-	-	AA_kinase,ArgJ
NODE_666_length_16252_cov_1795.044947_12	698964.CDPW8_1337	3.73E-10	65.1	COG0491@1|root,COG0491@2|Bacteria,2GJ7I@201174|Actinobacteria,22RAS@1653|Corynebacteriaceae	201174|Actinobacteria	S	Zn-dependent hydrolases including glyoxylases	-	-	-	-	-	-	-	-	-	-	-	-	Lactamase_B
NODE_666_length_16252_cov_1795.044947_16	1410628.JNKS01000033_gene932	2.11E-06	58.5	COG0438@1|root,COG1215@1|root,COG0438@2|Bacteria,COG1215@2|Bacteria,1V1Q8@1239|Firmicutes,24KXF@186801|Clostridia,27TEB@186928|unclassified Lachnospiraceae	186801|Clostridia	M	Glycosyl transferases group 1	-	-	-	ko:K02840	ko00540,ko01100,map00540,map01100	M00080	-	-	ko00000,ko00001,ko00002,ko01000,ko01003,ko01005	-	GT4	-	Glyco_transf_4,Glycos_transf_1,Glycos_transf_2
NODE_666_length_16252_cov_1795.044947_18	420247.Msm_1094	1.93E-34	137	COG0392@1|root,arCOG00899@2157|Archaea,2XTI1@28890|Euryarchaeota,23NKG@183925|Methanobacteria	183925|Methanobacteria	S	Lysylphosphatidylglycerol synthase TM region	-	-	-	ko:K07027	-	-	-	-	ko00000,ko02000	4.D.2	-	-	LPG_synthase_TM
NODE_666_length_16252_cov_1795.044947_19	339860.Msp_0369	1.16E-50	171	COG0468@1|root,arCOG00417@2157|Archaea,2XTI2@28890|Euryarchaeota,23NZU@183925|Methanobacteria	183925|Methanobacteria	L	Involved in DNA repair and in homologous recombination. May regulate the cleavage reactions of the branch-structured DNA. Has a very weak ATPase activity that is not stimulated by DNA. Binds DNA but does not promote DNA strands exchange	radB	-	-	ko:K04484	-	-	-	-	ko00000,ko03400	-	-	-	Rad51
NODE_666_length_16252_cov_1795.044947_20	273116.1432	1.36E-46	162	COG1583@1|root,arCOG04342@2157|Archaea,2XSW5@28890|Euryarchaeota,241ZS@183967|Thermoplasmata	183967|Thermoplasmata	V	CRISPR associated protein Cas6	-	-	-	ko:K19091	-	-	-	-	ko00000,ko01000,ko02048	-	-	-	Cas_Cas6
NODE_672_length_16180_cov_1368.237891_3	420247.Msm_1198	1.25E-26	114	COG0533@1|root,arCOG01183@2157|Archaea,arCOG01185@2157|Archaea,2XT07@28890|Euryarchaeota,23NPI@183925|Methanobacteria	183925|Methanobacteria	LT	Required for the formation of a threonylcarbamoyl group on adenosine at position 37 (t(6)A37) in tRNAs that read codons beginning with adenine. Is a component of the KEOPS complex that is probably involved in the transfer of the threonylcarbamoyl moiety of threonylcarbamoyl-AMP (TC-AMP) to the N6 group of A37. The Kae1 domain likely plays a direct catalytic role in this reaction. The Bud32 domain…	-	-	2.3.1.234,2.7.11.1	ko:K15904	-	-	R10648	RC00070,RC00416	ko00000,ko01000,ko01001,ko03016	-	-	-	Peptidase_M22,Pkinase,RIO1
NODE_672_length_16180_cov_1368.237891_4	1540257.JQMW01000011_gene2011	4.81E-15	78.2	COG1418@1|root,COG1418@2|Bacteria,1V2RJ@1239|Firmicutes,25B26@186801|Clostridia,36WDH@31979|Clostridiaceae	186801|Clostridia	S	PFAM Metal-dependent phosphohydrolase, HD	-	-	-	ko:K06950	-	-	-	-	ko00000	-	-	-	HD
NODE_672_length_16180_cov_1368.237891_5	84531.JMTZ01000137_gene1432	2.88E-05	52.8	COG0860@1|root,COG3979@1|root,COG0860@2|Bacteria,COG3979@2|Bacteria,1QVSC@1224|Proteobacteria	1224|Proteobacteria	M	N-Acetylmuramoyl-L-alanine amidase	-	-	-	-	-	-	-	-	-	-	-	-	-
NODE_672_length_16180_cov_1368.237891_6	1304865.JAGF01000001_gene2620	7.32E-06	50.4	2DIHY@1|root,303C8@2|Bacteria,2HA27@201174|Actinobacteria	201174|Actinobacteria	-	-	-	-	-	-	-	-	-	-	-	-	-	-	-
NODE_672_length_16180_cov_1368.237891_7	452471.Aasi_1282	1.50E-09	59.3	COG1662@1|root,COG3677@1|root,COG1662@2|Bacteria,COG3677@2|Bacteria,4NUHE@976|Bacteroidetes,47PRZ@768503|Cytophagia	2|Bacteria	L	Putative ATPase subunit of terminase (gpP-like)	-	-	-	ko:K07480	-	-	-	-	ko00000	-	-	-	DDE_Tnp_IS1,HTH_28,Zn_Tnp_IS1
NODE_672_length_16180_cov_1368.237891_9	313612.L8106_20198	7.34E-09	55.5	COG3677@1|root,COG3677@2|Bacteria,1G876@1117|Cyanobacteria,1HDAC@1150|Oscillatoriales	1117|Cyanobacteria	L	Transposase	-	-	-	-	-	-	-	-	-	-	-	-	Zn_Tnp_IS1
NODE_672_length_16180_cov_1368.237891_10	66869.JNXG01000001_gene3858	2.05E-11	72.4	COG0705@1|root,COG0705@2|Bacteria,2GJYG@201174|Actinobacteria,417JI@629295|Streptomyces griseus group	201174|Actinobacteria	S	Rhomboid family	gluP	-	3.4.21.105	ko:K19225	-	-	-	-	ko00000,ko01000,ko01002	-	-	-	Rhomboid,zf-B_box
NODE_672_length_16180_cov_1368.237891_12	309803.CTN_1184	1.02E-179	513	COG0137@1|root,COG0137@2|Bacteria	2|Bacteria	E	argininosuccinate synthase activity	argG	GO:0000050,GO:0000053,GO:0003674,GO:0003824,GO:0004055,GO:0005575,GO:0005622,GO:0005623,GO:0005737,GO:0006082,GO:0006520,GO:0006525,GO:0006526,GO:0006575,GO:0006807,GO:0008150,GO:0008152,GO:0008652,GO:0009058,GO:0009064,GO:0009084,GO:0009987,GO:0016053,GO:0016874,GO:0016879,GO:0019627,GO:0019752,GO:0034641,GO:0043436,GO:0043603,GO:0043604,GO:0044237,GO:0044238,GO:0044249,GO:0044271,GO:0044281,GO:…	6.3.4.5	ko:K01940	ko00220,ko00250,ko01100,ko01110,ko01130,ko01230,ko05418,map00220,map00250,map01100,map01110,map01130,map01230,map05418	M00029,M00844,M00845	R01954	RC00380,RC00629	ko00000,ko00001,ko00002,ko01000,ko04147	-	-	iJN678.argG,iSB619.SA_RS04675	Arginosuc_synth
NODE_672_length_16180_cov_1368.237891_13	1151117.AJLF01000002_gene95	3.69E-35	129	COG2029@1|root,arCOG04875@2157|Archaea,2XV8B@28890|Euryarchaeota,243HM@183968|Thermococci	183968|Thermococci	S	Domain of unknown function (DUF366)	-	-	-	ko:K09139	-	-	-	-	ko00000	-	-	-	DUF366
NODE_672_length_16180_cov_1368.237891_14	768679.TTX_0575	4.06E-17	76.6	COG1631@1|root,arCOG04109@2157|Archaea,2XQU0@28889|Crenarchaeota	28889|Crenarchaeota	J	binds to the 23S rRNA	rpl44e	-	-	ko:K02929	ko03010,map03010	M00177,M00179	-	-	br01610,ko00000,ko00001,ko00002,ko03011	-	-	-	Ribosomal_L44
NODE_672_length_16180_cov_1368.237891_15	1220534.B655_1375	9.60E-59	192	COG2102@1|root,arCOG00035@2157|Archaea,2XTNJ@28890|Euryarchaeota,23NZ0@183925|Methanobacteria	183925|Methanobacteria	S	metal-binding-domain 4Fe-4S-binding-domain containing ABC transporter	-	-	6.3.1.14	ko:K06927	-	-	R03613	RC00358	ko00000,ko01000,ko03012	-	-	-	Diphthami_syn_2
NODE_678_length_16084_cov_1556.234263_1	267377.MMP1702	7.17E-87	271	COG0460@1|root,arCOG01351@2157|Archaea,2XSWF@28890|Euryarchaeota,23Q5I@183939|Methanococci	183939|Methanococci	E	PFAM Homoserine dehydrogenase	hom	-	1.1.1.3	ko:K00003	ko00260,ko00270,ko00300,ko01100,ko01110,ko01120,ko01130,ko01230,map00260,map00270,map00300,map01100,map01110,map01120,map01130,map01230	M00017,M00018	R01773,R01775	RC00087	ko00000,ko00001,ko00002,ko01000	-	-	-	Homoserine_dh,NAD_binding_3
NODE_678_length_16084_cov_1556.234263_3	1203556.HMPREF1478_01898	0.000981	50.8	COG0038@1|root,COG0038@2|Bacteria,2GPPN@201174|Actinobacteria,4D4MD@85005|Actinomycetales	201174|Actinobacteria	P	Chloride channel protein	-	-	-	ko:K03281	-	-	-	-	ko00000	2.A.49	-	-	CBS,Voltage_CLC
NODE_678_length_16084_cov_1556.234263_4	457415.HMPREF1006_00960	0.000121	45.8	COG5421@1|root,COG5421@2|Bacteria	2|Bacteria	-	-	-	-	-	-	-	-	-	-	-	-	-	-	DDE_Tnp_1
NODE_678_length_16084_cov_1556.234263_5	436308.Nmar_1490	1.86E-150	436	COG0180@1|root,arCOG01887@2157|Archaea,41SDK@651137|Thaumarchaeota	651137|Thaumarchaeota	J	Belongs to the class-I aminoacyl-tRNA synthetase family	-	-	6.1.1.2	ko:K01867	ko00970,map00970	M00359,M00360	R03664	RC00055,RC00523	ko00000,ko00001,ko00002,ko01000,ko01007,ko03016	-	-	-	tRNA-synt_1b
NODE_678_length_16084_cov_1556.234263_6	1459636.NTE_01605	2.88E-27	108	COG0071@1|root,arCOG01832@2157|Archaea,41T6B@651137|Thaumarchaeota	651137|Thaumarchaeota	O	Belongs to the small heat shock protein (HSP20) family	-	-	-	ko:K13993	ko04141,map04141	-	-	-	ko00000,ko00001,ko03110	-	-	-	HSP20
NODE_678_length_16084_cov_1556.234263_7	575593.HMPREF0491_00035	3.54E-05	49.3	COG4148@1|root,COG4148@2|Bacteria,1UM8P@1239|Firmicutes,25GC4@186801|Clostridia,27PZ9@186928|unclassified Lachnospiraceae	186801|Clostridia	P	TOBE domain	-	-	-	ko:K02019	-	-	-	-	ko00000,ko03000	-	-	-	TOBE
NODE_678_length_16084_cov_1556.234263_8	673860.AciM339_1342	1.40E-25	122	COG1361@1|root,arCOG03439@1|root,arCOG07760@1|root,arCOG02080@2157|Archaea,arCOG03439@2157|Archaea,arCOG07760@2157|Archaea,2Y704@28890|Euryarchaeota,3F320@33867|unclassified Euryarchaeota	28890|Euryarchaeota	M	Domain first found in C1r, C1s, uEGF, and bone morphogenetic protein.	-	-	-	-	-	-	-	-	-	-	-	-	CARDB,CUB,Peptidase_C25,Propeptide_C25
NODE_678_length_16084_cov_1556.234263_9	386456.JQKN01000019_gene1279	6.61E-33	121	COG0195@1|root,arCOG01761@2157|Archaea,2XWJU@28890|Euryarchaeota	28890|Euryarchaeota	K	Transcription elongation factor	-	-	-	-	-	-	-	-	-	-	-	-	KH_5
NODE_678_length_16084_cov_1556.234263_10	673860.AciM339_1239	1.74E-32	117	COG1990@1|root,arCOG04228@2157|Archaea,2XYRE@28890|Euryarchaeota,3F2T0@33867|unclassified Euryarchaeota	28890|Euryarchaeota	J	Peptidyl-tRNA hydrolase PTH2	pth	GO:0005575,GO:0005622,GO:0005623,GO:0005737,GO:0044424,GO:0044464	3.1.1.29	ko:K04794	-	-	-	-	ko00000,ko01000,ko03012	-	-	-	PTH2
NODE_678_length_16084_cov_1556.234263_11	1229909.NSED_09580	0.000491	47	COG1711@1|root,arCOG00551@2157|Archaea,41SVQ@651137|Thaumarchaeota	651137|Thaumarchaeota	L	protein conserved in archaea	-	-	-	ko:K09723	-	-	-	-	ko00000,ko03032	-	-	-	-
NODE_678_length_16084_cov_1556.234263_12	1459636.NTE_03124	4.67E-16	86.3	COG0524@1|root,arCOG00014@2157|Archaea	2157|Archaea	G	Belongs to the carbohydrate kinase PfkB family	-	-	2.7.1.15	ko:K00852	ko00030,map00030	-	R01051,R02750	RC00002,RC00017	ko00000,ko00001,ko01000	-	-	-	PfkB,Regulator_TrmB,TrmB
NODE_678_length_16084_cov_1556.234263_13	1041930.Mtc_0248	3.96E-205	590	COG0441@1|root,arCOG00401@2157|Archaea,2XTFI@28890|Euryarchaeota,2N9FW@224756|Methanomicrobia	224756|Methanomicrobia	J	Catalyzes the attachment of threonine to tRNA(Thr) in a two-step reaction L-threonine is first activated by ATP to form Thr-AMP and then transferred to the acceptor end of tRNA(Thr)	thrS	-	6.1.1.3	ko:K01868	ko00970,map00970	M00359,M00360	R03663	RC00055,RC00523	ko00000,ko00001,ko00002,ko01000,ko01007,ko03016	-	-	-	HGTP_anticodon,tRNA-Thr_ED,tRNA-synt_2b,tRNA_SAD
NODE_678_length_16084_cov_1556.234263_14	118161.KB235922_gene3661	5.01E-09	55.5	COG1598@1|root,COG1598@2|Bacteria,1GA36@1117|Cyanobacteria,3VKV1@52604|Pleurocapsales	1117|Cyanobacteria	S	PFAM Uncharacterised protein family UPF0150	-	-	-	-	-	-	-	-	-	-	-	-	-
NODE_691_length_15752_cov_1700.898006_1	742817.HMPREF9449_00836	1.34E-14	77	COG3677@1|root,COG3677@2|Bacteria,4NJC5@976|Bacteroidetes,2G2VB@200643|Bacteroidia,231YR@171551|Porphyromonadaceae	976|Bacteroidetes	L	ISXO2-like transposase domain	-	-	-	-	-	-	-	-	-	-	-	-	DDE_Tnp_IS1595,Zn_Tnp_IS1595
NODE_691_length_15752_cov_1700.898006_2	1365176.N186_03855	3.36E-48	165	COG1500@1|root,arCOG04187@2157|Archaea,2XQAQ@28889|Crenarchaeota	28889|Crenarchaeota	J	PFAM Shwachman-Bodian-Diamond syndrome	-	-	-	ko:K14574	ko03008,map03008	-	-	-	ko00000,ko00001,ko03009	-	-	-	SBDS,SBDS_C
NODE_691_length_15752_cov_1700.898006_3	339860.Msp_1248	1.29E-71	228	COG0638@1|root,arCOG00971@2157|Archaea,2XUKA@28890|Euryarchaeota,23NQD@183925|Methanobacteria	183925|Methanobacteria	O	Component of the proteasome core, a large protease complex with broad specificity involved in protein degradation	psmA	GO:0000502,GO:0005575,GO:0005622,GO:0005623,GO:0005839,GO:0019773,GO:0032991,GO:0044424,GO:0044464,GO:1902494,GO:1905368,GO:1905369	3.4.25.1	ko:K03432	ko03050,map03050	M00342,M00343	-	-	ko00000,ko00001,ko00002,ko01000,ko01002,ko03051	-	-	-	Proteasome,Proteasome_A_N
NODE_691_length_15752_cov_1700.898006_4	589924.Ferp_0881	9.45E-49	169	COG1093@1|root,arCOG04107@2157|Archaea,2XTV0@28890|Euryarchaeota,2461W@183980|Archaeoglobi	183980|Archaeoglobi	J	eIF-2 functions in the early steps of protein synthesis by forming a ternary complex with GTP and initiator tRNA	eif2a	-	-	ko:K03237	ko03013,ko04138,ko04140,ko04141,ko04210,ko04932,ko05160,ko05162,ko05164,ko05168,map03013,map04138,map04140,map04141,map04210,map04932,map05160,map05162,map05164,map05168	-	-	-	ko00000,ko00001,ko03012	-	-	-	EIF_2_alpha,S1
NODE_691_length_15752_cov_1700.898006_6	273063.STK_19400	5.75E-15	75.9	arCOG07736@1|root,arCOG07736@2157|Archaea	2157|Archaea	-	-	-	-	-	-	-	-	-	-	-	-	-	-	-
NODE_691_length_15752_cov_1700.898006_7	246969.TAM4_199	2.37E-104	324	COG1106@1|root,arCOG03237@2157|Archaea,2Y6N3@28890|Euryarchaeota,244XI@183968|Thermococci	183968|Thermococci	S	AAA ATPase domain	-	-	-	-	-	-	-	-	-	-	-	-	AAA_21
NODE_691_length_15752_cov_1700.898006_8	1220534.B655_1554	5.29E-100	307	COG1465@1|root,arCOG04353@2157|Archaea,2XSXD@28890|Euryarchaeota,23NN1@183925|Methanobacteria	183925|Methanobacteria	E	Catalyzes the oxidative deamination and cyclization of 2-amino-3,7-dideoxy-D-threo-hept-6-ulosonic acid (ADH) to yield 3- dehydroquinate (DHQ), which is fed into the canonical shikimic pathway of aromatic amino acid biosynthesis	aroB'	-	1.4.1.24	ko:K11646	ko00400,ko01110,ko01130,map00400,map01110,map01130	-	R08569	RC02302	ko00000,ko00001,ko01000	-	-	-	DHQS
NODE_691_length_15752_cov_1700.898006_9	357809.Cphy_1356	2.20E-41	171	COG0457@1|root,COG0457@2|Bacteria,1UGB6@1239|Firmicutes,25NQ0@186801|Clostridia,2224M@1506553|Lachnoclostridium	186801|Clostridia	S	Tetratricopeptide repeat	-	-	-	-	-	-	-	-	-	-	-	-	TPR_2
NODE_691_length_15752_cov_1700.898006_12	313606.M23134_04118	5.09E-44	154	COG1192@1|root,COG1192@2|Bacteria,4NJ46@976|Bacteroidetes,47THT@768503|Cytophagia	976|Bacteroidetes	D	Anion-transporting ATPase	-	-	-	-	-	-	-	-	-	-	-	-	AAA_31
NODE_691_length_15752_cov_1700.898006_14	518766.Rmar_0504	1.87E-266	776	COG1372@1|root,COG1690@1|root,COG1372@2|Bacteria,COG1690@2|Bacteria,4PJG7@976|Bacteroidetes,1FIJQ@1100069|Bacteroidetes Order II. Incertae sedis	976|Bacteroidetes	L	tRNA-splicing ligase RtcB	rtcB	-	6.5.1.3	ko:K14415	-	-	-	-	ko00000,ko01000,ko03016	-	-	-	RtcB
NODE_691_length_15752_cov_1700.898006_15	926569.ANT_00430	8.93E-157	444	COG0863@1|root,COG0863@2|Bacteria	2|Bacteria	L	N-4 methylation of cytosine	-	-	2.1.1.113	ko:K00590	-	-	-	-	ko00000,ko01000,ko02048	-	-	-	N6_N4_Mtase
NODE_691_length_15752_cov_1700.898006_16	289376.THEYE_A0452	1.83E-133	391	arCOG06431@1|root,2ZA78@2|Bacteria	2|Bacteria	-	-	-	-	-	-	-	-	-	-	-	-	-	-	-
NODE_703_length_15521_cov_1776.486034_1	1183377.Py04_1516	2.93E-100	335	COG1793@1|root,arCOG01347@2157|Archaea,2XTCK@28890|Euryarchaeota,242VY@183968|Thermococci	183968|Thermococci	L	DNA ligase that seals nicks in double-stranded DNA during DNA replication, DNA recombination and DNA repair	lig	GO:0003674,GO:0003824,GO:0003909,GO:0003910,GO:0005575,GO:0005622,GO:0005623,GO:0005737,GO:0006139,GO:0006259,GO:0006260,GO:0006261,GO:0006266,GO:0006271,GO:0006273,GO:0006281,GO:0006725,GO:0006807,GO:0006950,GO:0006974,GO:0008150,GO:0008152,GO:0009058,GO:0009059,GO:0009987,GO:0016070,GO:0016874,GO:0016886,GO:0022616,GO:0033554,GO:0034641,GO:0034645,GO:0043170,GO:0044237,GO:0044238,GO:0044249,GO:…	6.5.1.1,6.5.1.6,6.5.1.7	ko:K10747	ko03030,ko03410,ko03420,ko03430,map03030,map03410,map03420,map03430	-	R00381,R00382,R10822,R10823	RC00005	ko00000,ko00001,ko01000,ko03032,ko03400	-	-	-	DNA_ligase_A_C,DNA_ligase_A_M,DNA_ligase_A_N
NODE_703_length_15521_cov_1776.486034_2	880073.Calab_3149	3.71E-104	320	COG0301@1|root,COG0301@2|Bacteria,2NPBT@2323|unclassified Bacteria	2|Bacteria	H	Catalyzes the ATP-dependent transfer of a sulfur to tRNA to produce 4-thiouridine in position 8 of tRNAs, which functions as a near-UV photosensor. Also catalyzes the transfer of sulfur to the sulfur carrier protein ThiS, forming ThiS-thiocarboxylate. This is a step in the synthesis of thiazole, in the thiamine biosynthesis pathway. The sulfur is donated as persulfide by IscS	thiI	GO:0000049,GO:0002937,GO:0003674,GO:0003676,GO:0003723,GO:0003824,GO:0005488,GO:0005575,GO:0005622,GO:0005623,GO:0005737,GO:0005829,GO:0006139,GO:0006396,GO:0006399,GO:0006400,GO:0006725,GO:0006766,GO:0006767,GO:0006772,GO:0006790,GO:0006807,GO:0008033,GO:0008150,GO:0008152,GO:0009058,GO:0009110,GO:0009228,GO:0009451,GO:0009987,GO:0010467,GO:0016070,GO:0017144,GO:0018130,GO:0019438,GO:0034227,GO:…	2.8.1.4	ko:K03151	ko00730,ko01100,ko04122,map00730,map01100,map04122	-	R07461	-	ko00000,ko00001,ko01000,ko03016	-	-	iECNA114_1301.ECNA114_0400,iECO26_1355.ECO26_0455,iECSF_1327.ECSF_0383,iSDY_1059.SDY_0307	THUMP,ThiI
NODE_703_length_15521_cov_1776.486034_3	203119.Cthe_0873	3.74E-115	344	COG0547@1|root,COG0547@2|Bacteria,1TP8U@1239|Firmicutes,247WY@186801|Clostridia,3WHFS@541000|Ruminococcaceae	186801|Clostridia	E	Catalyzes the transfer of the phosphoribosyl group of 5- phosphorylribose-1-pyrophosphate (PRPP) to anthranilate to yield N-(5'-phosphoribosyl)-anthranilate (PRA)	trpD	-	2.4.2.18,4.1.3.27	ko:K00766,ko:K13497	ko00400,ko01100,ko01110,ko01130,ko01230,map00400,map01100,map01110,map01130,map01230	M00023	R00985,R00986,R01073	RC00010,RC00440,RC02148,RC02414	ko00000,ko00001,ko00002,ko01000	-	-	-	Glycos_trans_3N,Glycos_transf_3
NODE_703_length_15521_cov_1776.486034_4	877455.Metbo_2074	4.58E-33	130	COG2101@1|root,arCOG01764@2157|Archaea,2XTTR@28890|Euryarchaeota,23NYM@183925|Methanobacteria	183925|Methanobacteria	K	General factor that plays a role in the activation of archaeal genes transcribed by RNA polymerase. Binds specifically to the TATA box promoter element which lies close to the position of transcription initiation	tbp	-	-	ko:K03120	ko03022,ko05016,ko05165,ko05166,ko05168,ko05169,ko05203,map03022,map05016,map05165,map05166,map05168,map05169,map05203	-	-	-	ko00000,ko00001,ko03000,ko03021	-	-	-	TBP
NODE_703_length_15521_cov_1776.486034_5	589924.Ferp_0750	9.12E-28	105	COG2007@1|root,arCOG04154@2157|Archaea,2XYXX@28890|Euryarchaeota,2473C@183980|Archaeoglobi	183980|Archaeoglobi	J	Ribosomal protein S8e	rps8e	-	-	ko:K02995	ko03010,map03010	M00177,M00179	-	-	br01610,ko00000,ko00001,ko00002,ko03011	-	-	-	Ribosomal_S8e
NODE_703_length_15521_cov_1776.486034_6	218284.CCDN010000001_gene445	1.08E-11	80.1	COG4932@1|root,COG4932@2|Bacteria,1TQBI@1239|Firmicutes,4HBAT@91061|Bacilli,1ZD6Z@1386|Bacillus	91061|Bacilli	M	cell wall anchor domain	-	-	-	-	-	-	-	-	-	-	-	-	CarboxypepD_reg,Cna_B,Collagen_bind,Gram_pos_anchor,MucBP
NODE_727_length_14992_cov_1385.081944_1	1304284.L21TH_0268	0.000478	51.2	COG2199@1|root,COG2203@1|root,COG2203@2|Bacteria,COG3706@2|Bacteria,1V9Y7@1239|Firmicutes,24A8B@186801|Clostridia,36E8P@31979|Clostridiaceae	186801|Clostridia	T	Diguanylate cyclase	-	-	-	-	-	-	-	-	-	-	-	-	AAA_16,GGDEF,Pkinase,TPR_12,TPR_8
NODE_727_length_14992_cov_1385.081944_2	416591.Tlet_0971	3.25E-60	189	COG2258@1|root,COG2258@2|Bacteria,2GD3M@200918|Thermotogae	200918|Thermotogae	S	PFAM MOSC domain containing protein	-	-	-	-	-	-	-	-	-	-	-	-	MOSC
NODE_727_length_14992_cov_1385.081944_3	224325.AF_0475	2.46E-156	450	COG0798@1|root,arCOG02190@2157|Archaea,2XTQC@28890|Euryarchaeota,246MQ@183980|Archaeoglobi	183980|Archaeoglobi	P	Sodium Bile acid symporter family	-	-	-	ko:K03325	-	-	-	-	ko00000,ko02000	2.A.59	-	-	SBF
NODE_727_length_14992_cov_1385.081944_4	1197706.AKKK01000039_gene3962	3.26E-09	55.8	COG4804@1|root,COG4804@2|Bacteria,2IB0J@201174|Actinobacteria	201174|Actinobacteria	S	Protein of unknown function (DUF1016)	-	-	-	-	-	-	-	-	-	-	-	-	DUF1016
NODE_727_length_14992_cov_1385.081944_5	693661.Arcve_1621	5.63E-100	302	COG0379@1|root,arCOG04459@2157|Archaea,2XUGT@28890|Euryarchaeota,246PK@183980|Archaeoglobi	183980|Archaeoglobi	H	Catalyzes the condensation of iminoaspartate with dihydroxyacetone phosphate to form quinolinate	nadA	-	2.5.1.72	ko:K03517	ko00760,ko01100,map00760,map01100	M00115	R04292	RC01119	ko00000,ko00001,ko00002,ko01000	-	-	-	NadA
NODE_727_length_14992_cov_1385.081944_6	1089553.Tph_c09470	2.82E-62	200	COG0310@1|root,COG0310@2|Bacteria,1TPEN@1239|Firmicutes,248S9@186801|Clostridia,42FFY@68295|Thermoanaerobacterales	186801|Clostridia	P	PFAM cobalamin (vitamin B12) biosynthesis CbiM	cbiM2	-	-	ko:K02007	ko02010,map02010	M00245,M00246	-	-	ko00000,ko00001,ko00002,ko02000	3.A.1.18,3.A.1.22,3.A.1.23	-	-	CbiM,PDGLE
NODE_727_length_14992_cov_1385.081944_7	909663.KI867149_gene3397	9.47E-11	60.8	COG4274@1|root,COG4274@2|Bacteria,1PUJQ@1224|Proteobacteria,42XN6@68525|delta/epsilon subdivisions,2WTHH@28221|Deltaproteobacteria	28221|Deltaproteobacteria	S	GYD domain	-	-	-	-	-	-	-	-	-	-	-	-	GYD
NODE_727_length_14992_cov_1385.081944_8	1385520.N802_17705	1.43E-09	58.2	COG0310@1|root,COG0310@2|Bacteria,2GRUA@201174|Actinobacteria,4FHVG@85021|Intrasporangiaceae	201174|Actinobacteria	P	PDGLE domain	-	-	-	ko:K02009	ko02010,map02010	M00245,M00246	-	-	ko00000,ko00001,ko00002,ko02000	3.A.1.18	-	-	PDGLE
NODE_727_length_14992_cov_1385.081944_9	644281.MFS40622_0422	6.66E-59	194	COG3640@1|root,arCOG00588@2157|Archaea,2XWW0@28890|Euryarchaeota,23RMJ@183939|Methanococci	183939|Methanococci	D	PFAM Cobyrinic acid a,c-diamide synthase	-	-	-	ko:K07321	-	-	-	-	ko00000	-	-	-	CbiA
NODE_727_length_14992_cov_1385.081944_10	710421.Mycch_2030	9.75E-26	108	COG0619@1|root,COG0619@2|Bacteria,2GKQ7@201174|Actinobacteria,233CB@1762|Mycobacteriaceae	201174|Actinobacteria	P	Cobalt ABC transporter	cbiQ	-	-	ko:K02008	ko02010,map02010	M00245,M00246	-	-	ko00000,ko00001,ko00002,ko02000	3.A.1.18,3.A.1.22,3.A.1.23	-	-	CbiQ
NODE_727_length_14992_cov_1385.081944_11	647113.Metok_1614	2.96E-159	488	COG0068@1|root,arCOG01187@2157|Archaea,2XTHZ@28890|Euryarchaeota,23Q6T@183939|Methanococci	183939|Methanococci	O	Belongs to the carbamoyltransferase HypF family	-	-	-	ko:K04656	-	-	-	-	ko00000	-	-	-	Acylphosphatase,Sua5_yciO_yrdC,zf-HYPF
NODE_727_length_14992_cov_1385.081944_12	868131.MSWAN_0476	1.63E-92	286	COG0309@1|root,arCOG00636@2157|Archaea,2XTAH@28890|Euryarchaeota,23NWV@183925|Methanobacteria	183925|Methanobacteria	O	TIGRFAM hydrogenase expression formation protein HypE	-	-	-	ko:K04655	-	-	-	-	ko00000	-	-	-	AIRS,AIRS_C
NODE_727_length_14992_cov_1385.081944_13	857293.CAAU_1248	8.63E-105	319	COG0409@1|root,COG0409@2|Bacteria,1TPM7@1239|Firmicutes,248EX@186801|Clostridia,36FKI@31979|Clostridiaceae	186801|Clostridia	O	hydrogenase expression formation protein HypD	hypD	-	-	ko:K04654	-	-	-	-	ko00000	-	-	-	HypD
NODE_727_length_14992_cov_1385.081944_14	643648.Slip_0390	1.02E-11	61.6	COG0298@1|root,COG0298@2|Bacteria	2|Bacteria	O	carbon dioxide binding	hypC	-	-	ko:K04653	-	-	-	-	ko00000	-	-	-	HupF_HypC
NODE_727_length_14992_cov_1385.081944_15	6500.XP_005098473.1	8.47E-151	470	COG0143@1|root,KOG1247@2759|Eukaryota,38BWQ@33154|Opisthokonta,3B9DQ@33208|Metazoa,3CV3C@33213|Bilateria	33208|Metazoa	J	Belongs to the class-I aminoacyl-tRNA synthetase family	MARS	GO:0003674,GO:0003824,GO:0004812,GO:0004825,GO:0005575,GO:0005622,GO:0005623,GO:0005634,GO:0005730,GO:0005737,GO:0005829,GO:0006082,GO:0006139,GO:0006351,GO:0006355,GO:0006356,GO:0006399,GO:0006412,GO:0006418,GO:0006431,GO:0006518,GO:0006520,GO:0006725,GO:0006807,GO:0006950,GO:0007154,GO:0008150,GO:0008152,GO:0009058,GO:0009059,GO:0009267,GO:0009303,GO:0009605,GO:0009719,GO:0009725,GO:0009889,GO:…	6.1.1.10	ko:K01874	ko00450,ko00970,map00450,map00970	M00359,M00360	R03659,R04773	RC00055,RC00523	ko00000,ko00001,ko00002,ko01000,ko01007,ko03016	-	-	-	Anticodon_1,GST_C,GST_C_3,WHEP-TRS,tRNA-synt_1g,tRNA_bind
NODE_730_length_14940_cov_1372.965603_1	368408.Tpen_0795	0.000579	52	COG0785@1|root,COG1470@1|root,arCOG02087@2157|Archaea,arCOG02406@2157|Archaea,2XR1J@28889|Crenarchaeota	28889|Crenarchaeota	O	PFAM NPCBM-associated, NEW3 domain of alpha-galactosidase	-	-	-	-	-	-	-	-	-	-	-	-	-
NODE_730_length_14940_cov_1372.965603_2	1283283.ATXA01000005_gene2126	5.79E-24	104	COG0388@1|root,COG0388@2|Bacteria,2GMQA@201174|Actinobacteria,4EUSK@85013|Frankiales	201174|Actinobacteria	S	Evidence 3 Function proposed based on presence of conserved amino acid motif, structural feature or limited homology	-	-	-	-	-	-	-	-	-	-	-	-	CN_hydrolase
NODE_730_length_14940_cov_1372.965603_4	565033.GACE_0065	1.49E-62	205	COG2520@1|root,arCOG00033@2157|Archaea,2XTSI@28890|Euryarchaeota,245W2@183980|Archaeoglobi	183980|Archaeoglobi	Q	Conserved hypothetical protein 95	-	-	2.1.1.228	ko:K15429	-	-	R00597	RC00003,RC00334	ko00000,ko01000,ko03016	-	-	-	Met_10
NODE_730_length_14940_cov_1372.965603_5	456320.Mvol_0193	2.55E-41	146	COG1394@1|root,arCOG04101@2157|Archaea,2XTQ5@28890|Euryarchaeota,23Q2G@183939|Methanococci	183939|Methanococci	C	Produces ATP from ADP in the presence of a proton gradient across the membrane	atpD	-	-	ko:K02120	ko00190,ko01100,map00190,map01100	M00159	-	-	ko00000,ko00001,ko00002	3.A.2.2,3.A.2.3	-	-	ATP-synt_D
NODE_730_length_14940_cov_1372.965603_7	1210908.HSB1_11830	1.34E-06	48.1	COG2051@1|root,arCOG04108@2157|Archaea,2XZW2@28890|Euryarchaeota,23XGZ@183963|Halobacteria	183963|Halobacteria	J	Ribosomal protein S27E	rps27e	-	-	ko:K02978	ko03010,map03010	M00177,M00179	-	-	br01610,ko00000,ko00001,ko00002,ko03011	-	-	-	Ribosomal_S27e
NODE_730_length_14940_cov_1372.965603_8	1541960.KQ78_00481	8.54E-22	102	COG1253@1|root,COG1253@2|Bacteria,3WSWD@544448|Tenericutes	544448|Tenericutes	S	Domain of unknown function DUF21	hlyC	-	-	ko:K03699	-	-	-	-	ko00000,ko02042	-	-	-	CBS,CorC_HlyC,DUF21
NODE_730_length_14940_cov_1372.965603_9	699246.HMPREF0868_0178	1.25E-43	169	COG1253@1|root,COG3064@1|root,COG1253@2|Bacteria,COG3064@2|Bacteria,1TPN0@1239|Firmicutes,2489N@186801|Clostridia,267YU@186813|unclassified Clostridiales	186801|Clostridia	M	Psort location CytoplasmicMembrane, score	-	-	-	ko:K03699	-	-	-	-	ko00000,ko02042	-	-	-	CBS,CorC_HlyC,DUF21
NODE_730_length_14940_cov_1372.965603_11	1151117.AJLF01000001_gene997	2.89E-10	66.2	COG1354@1|root,arCOG02610@2157|Archaea,2XT0N@28890|Euryarchaeota,2434N@183968|Thermococci	183968|Thermococci	L	Segregation and condensation protein ScpA	-	-	-	ko:K05896	-	-	-	-	ko00000,ko03036	-	-	-	SMC_ScpA
NODE_730_length_14940_cov_1372.965603_12	69014.TK1278	8.58E-18	79.7	COG2118@1|root,arCOG04179@2157|Archaea,2XZUR@28890|Euryarchaeota,244C6@183968|Thermococci	183968|Thermococci	L	Belongs to the PDCD5 family	-	GO:0005575,GO:0005622,GO:0005623,GO:0005737,GO:0005829,GO:0044424,GO:0044444,GO:0044464	-	ko:K06875	-	-	-	-	ko00000	-	-	-	dsDNA_bind
NODE_730_length_14940_cov_1372.965603_13	573063.Metin_0403	8.36E-12	72.8	COG0517@1|root,arCOG00601@2157|Archaea,2XT75@28890|Euryarchaeota,23Q30@183939|Methanococci	183939|Methanococci	S	signal transduction protein with CBS domains	-	-	-	-	-	-	-	-	-	-	-	-	CBS
NODE_734_length_14867_cov_1332.200648_1	767817.Desgi_0241	2.28E-09	59.7	COG4271@1|root,COG4271@2|Bacteria	2|Bacteria	-	-	-	-	2.7.11.1	ko:K12132	-	-	-	-	ko00000,ko01000,ko01001	-	-	-	FRG,Pkinase,TIR-like
NODE_734_length_14867_cov_1332.200648_2	498211.CJA_1597	1.22E-05	51.2	29A26@1|root,2ZX3K@2|Bacteria,1RFE8@1224|Proteobacteria,1S7AB@1236|Gammaproteobacteria,1FI97@10|Cellvibrio	1236|Gammaproteobacteria	-	-	-	-	-	-	-	-	-	-	-	-	-	-	-
NODE_734_length_14867_cov_1332.200648_3	1094980.Mpsy_0406	2.65E-94	293	COG0206@1|root,arCOG02201@2157|Archaea,2XSV8@28890|Euryarchaeota,2N934@224756|Methanomicrobia	224756|Methanomicrobia	D	Essential cell division protein that forms a contractile ring structure (Z ring) at the future cell division site. The regulation of the ring assembly controls the timing and the location of cell division. One of the functions of the FtsZ ring is to recruit other cell division proteins to the septum to produce a new cell wall between the dividing cells. Binds GTP and shows GTPase activity	ftsZ-1	-	-	ko:K03531	ko04112,map04112	-	-	-	ko00000,ko00001,ko02048,ko03036,ko04812	-	-	-	FtsZ_C,Tubulin
NODE_734_length_14867_cov_1332.200648_4	573063.Metin_0058	1.02E-92	302	COG0206@1|root,arCOG02201@2157|Archaea,2XSV8@28890|Euryarchaeota,23QJU@183939|Methanococci	183939|Methanococci	D	Essential cell division protein that forms a contractile ring structure (Z ring) at the future cell division site. The regulation of the ring assembly controls the timing and the location of cell division. One of the functions of the FtsZ ring is to recruit other cell division proteins to the septum to produce a new cell wall between the dividing cells. Binds GTP and shows GTPase activity	-	GO:0000166,GO:0001882,GO:0001883,GO:0003674,GO:0003824,GO:0003924,GO:0005488,GO:0005525,GO:0005575,GO:0005622,GO:0005623,GO:0005737,GO:0008150,GO:0009987,GO:0016462,GO:0016787,GO:0016817,GO:0016818,GO:0017076,GO:0017111,GO:0019001,GO:0032153,GO:0032549,GO:0032550,GO:0032553,GO:0032555,GO:0032561,GO:0035639,GO:0036094,GO:0043167,GO:0043168,GO:0044424,GO:0044464,GO:0051301,GO:0097159,GO:0097367,GO:…	-	ko:K03531	ko04112,map04112	-	-	-	ko00000,ko00001,ko02048,ko03036,ko04812	-	-	-	FtsZ_C,Tubulin
NODE_734_length_14867_cov_1332.200648_6	693661.Arcve_1398	1.49E-57	226	COG0419@1|root,arCOG00368@2157|Archaea,2Y7WF@28890|Euryarchaeota,247I3@183980|Archaeoglobi	183980|Archaeoglobi	D	Required for chromosome condensation and partitioning	smc	-	-	ko:K03529	-	-	-	-	ko00000,ko03036	-	-	-	SMC_N,SMC_hinge
NODE_734_length_14867_cov_1332.200648_7	593117.TGAM_1141	1.91E-156	467	COG0343@1|root,COG1370@1|root,arCOG00989@2157|Archaea,arCOG00991@2157|Archaea,2XTFH@28890|Euryarchaeota,242PR@183968|Thermococci	183968|Thermococci	J	Exchanges the guanine residue with 7-cyano-7- deazaguanine (preQ0) at position 15 in the dihydrouridine loop (D- loop) of archaeal tRNAs	tgtA	GO:0005575,GO:0005622,GO:0005623,GO:0005737,GO:0006139,GO:0006725,GO:0006807,GO:0008150,GO:0008152,GO:0008616,GO:0009058,GO:0009116,GO:0009119,GO:0009163,GO:0009987,GO:0018130,GO:0019438,GO:0034404,GO:0034641,GO:0034654,GO:0042455,GO:0044237,GO:0044238,GO:0044249,GO:0044271,GO:0044281,GO:0044283,GO:0044424,GO:0044464,GO:0046116,GO:0046483,GO:0055086,GO:0071704,GO:1901135,GO:1901137,GO:1901360,GO:…	2.4.2.48	ko:K18779	-	-	-	-	ko00000,ko01000,ko03016	-	-	-	PUA,TGT,TGT_C1,TGT_C2
NODE_734_length_14867_cov_1332.200648_8	386456.JQKN01000002_gene2566	4.17E-74	246	COG0621@1|root,arCOG01358@2157|Archaea,2XSVB@28890|Euryarchaeota,23NWM@183925|Methanobacteria	183925|Methanobacteria	J	MiaB-like tRNA modifying enzyme, archaeal-type	-	-	2.8.4.5	ko:K15865	-	-	R10649	RC00003,RC03221	ko00000,ko01000,ko03016	-	-	-	Radical_SAM,TRAM,UPF0004
NODE_734_length_14867_cov_1332.200648_9	243232.MJ_1234	1.06E-18	85.1	COG1583@1|root,arCOG04342@2157|Archaea,2XSW5@28890|Euryarchaeota	28890|Euryarchaeota	V	CRISPR-associated protein Cas6	-	-	-	ko:K19091	-	-	-	-	ko00000,ko01000,ko02048	-	-	-	Cas_Cas6
NODE_734_length_14867_cov_1332.200648_10	1094980.Mpsy_1318	3.36E-66	221	arCOG07655@1|root,arCOG07655@2157|Archaea,2XU2P@28890|Euryarchaeota,2NB24@224756|Methanomicrobia	224756|Methanomicrobia	-	-	-	-	-	-	-	-	-	-	-	-	-	-	-
NODE_734_length_14867_cov_1332.200648_11	272844.PAB1803	1.26E-07	53.1	COG1849@1|root,arCOG01224@2157|Archaea,2XYS0@28890|Euryarchaeota,244ED@183968|Thermococci	183968|Thermococci	S	Protein of unknown function (DUF357)	-	-	-	ko:K09728	-	-	-	-	ko00000	-	-	-	DUF357
NODE_839_length_13004_cov_1543.149973_1	521460.Athe_0393	8.49E-271	759	COG1274@1|root,COG1274@2|Bacteria,1TQED@1239|Firmicutes,249NP@186801|Clostridia,42FYF@68295|Thermoanaerobacterales	186801|Clostridia	H	Catalyzes the conversion of oxaloacetate (OAA) to phosphoenolpyruvate (PEP), the rate-limiting step in the metabolic pathway that produces glucose from lactate and other precursors derived from the citric acid cycle	pckG	-	4.1.1.32	ko:K01596	ko00010,ko00020,ko00620,ko01100,ko01110,ko01120,ko01130,ko03320,ko04068,ko04151,ko04152,ko04910,ko04920,ko04922,ko04931,ko04964,map00010,map00020,map00620,map01100,map01110,map01120,map01130,map03320,map04068,map04151,map04152,map04910,map04920,map04922,map04931,map04964	M00003	R00431,R00726	RC00002,RC02741	ko00000,ko00001,ko00002,ko01000	-	-	-	PEPCK_C,PEPCK_N
NODE_839_length_13004_cov_1543.149973_2	5932.XP_004030357.1	3.34E-30	126	COG0144@1|root,KOG1122@2759|Eukaryota,3ZAXT@5878|Ciliophora	5878|Ciliophora	A	Belongs to the class I-like SAM-binding methyltransferase superfamily. RsmB NOP family	-	-	2.1.1.310	ko:K14835	-	-	-	-	ko00000,ko01000,ko03009	-	-	-	Methyltr_RsmB-F,Methyltr_RsmF_N
NODE_839_length_13004_cov_1543.149973_3	384616.Pisl_1095	4.08E-11	61.2	COG1383@1|root,arCOG01885@2157|Archaea,2XRGM@28889|Crenarchaeota	28889|Crenarchaeota	J	Belongs to the eukaryotic ribosomal protein eS17 family	rps17e	GO:0000028,GO:0005575,GO:0005622,GO:0005623,GO:0005737,GO:0005829,GO:0005840,GO:0006996,GO:0008150,GO:0009987,GO:0015935,GO:0016043,GO:0022607,GO:0022613,GO:0022618,GO:0022626,GO:0022627,GO:0032991,GO:0034622,GO:0042254,GO:0042255,GO:0042274,GO:0043226,GO:0043228,GO:0043229,GO:0043232,GO:0043933,GO:0044085,GO:0044391,GO:0044422,GO:0044424,GO:0044444,GO:0044445,GO:0044446,GO:0044464,GO:0065003,GO:…	-	ko:K02962	ko03010,map03010	M00177,M00179	-	-	br01610,ko00000,ko00001,ko00002,ko03011	-	-	-	Ribosomal_S17e
NODE_839_length_13004_cov_1543.149973_5	523845.AQXV01000051_gene1221	4.72E-73	235	COG1907@1|root,arCOG01026@2157|Archaea,2XUFK@28890|Euryarchaeota,23QF2@183939|Methanococci	183939|Methanococci	H	Catalyzes the condensation of 4-aminobenzoate (pABA) with 5-phospho-alpha-D-ribose 1-diphosphate (PRPP) to produce beta-ribofuranosylaminobenzene 5'-phosphate (beta-RFA-P)	-	-	2.4.2.54	ko:K06984	ko00790,map00790	-	R10337,R11102	-	ko00000,ko00001,ko01000	-	-	-	GHMP_kinases_C,GHMP_kinases_N
NODE_839_length_13004_cov_1543.149973_6	879212.DespoDRAFT_00224	7.54E-209	626	COG0474@1|root,COG0474@2|Bacteria,1MUU5@1224|Proteobacteria,42M8F@68525|delta/epsilon subdivisions,2WIU0@28221|Deltaproteobacteria,2MIS4@213118|Desulfobacterales	28221|Deltaproteobacteria	P	ATPase, P-type (transporting), HAD superfamily, subfamily IC	ctpF	-	3.6.3.8	ko:K01537	-	-	-	-	ko00000,ko01000	3.A.3.2	-	-	Cation_ATPase,Cation_ATPase_C,Cation_ATPase_N,E1-E2_ATPase,Hydrolase,Hydrolase_3
NODE_839_length_13004_cov_1543.149973_7	304371.MCP_2075	3.91E-14	69.7	COG2058@1|root,arCOG04287@2157|Archaea,2XYQ9@28890|Euryarchaeota,2N9U8@224756|Methanomicrobia	224756|Methanomicrobia	J	Forms part of the ribosomal stalk, playing a central role in the interaction of the ribosome with GTP-bound translation factors	rpl12	-	-	ko:K02869	ko03010,map03010	M00179	-	-	br01610,ko00000,ko00001,ko00002,ko03011	-	-	-	Ribosomal_60s
NODE_839_length_13004_cov_1543.149973_8	649639.Bcell_3381	8.77E-128	380	COG0436@1|root,COG0436@2|Bacteria,1TP0J@1239|Firmicutes,4HA13@91061|Bacilli,1ZAWQ@1386|Bacillus	91061|Bacilli	E	Aminotransferase	yugH	-	-	ko:K10907	-	-	-	-	ko00000,ko01000,ko01007	-	-	-	Aminotran_1_2
NODE_839_length_13004_cov_1543.149973_9	591158.SSMG_06558	5.03E-14	74.3	COG0671@1|root,COG0671@2|Bacteria,2GNBT@201174|Actinobacteria	201174|Actinobacteria	I	Membrane-associated phospholipid phosphatase	-	-	3.6.1.27	ko:K19302	ko00550,map00550	-	R05627	RC00002	ko00000,ko00001,ko01000,ko01011	-	-	-	PAP2
NODE_839_length_13004_cov_1543.149973_10	1232437.KL662026_gene976	2.15E-07	56.6	COG0288@1|root,COG0288@2|Bacteria,1NGFN@1224|Proteobacteria,42MSW@68525|delta/epsilon subdivisions,2WNY3@28221|Deltaproteobacteria,2MJ39@213118|Desulfobacterales	28221|Deltaproteobacteria	P	Reversible hydration of carbon dioxide	-	-	4.2.1.1	ko:K01673	ko00910,map00910	-	R00132,R10092	RC02807	ko00000,ko00001,ko01000	-	-	-	Pro_CA
NODE_865_length_12478_cov_1376.794011_2	877455.Metbo_2063	5.82E-90	286	COG0722@1|root,arCOG00245@2157|Archaea,2XU8C@28890|Euryarchaeota,23PCA@183925|Methanobacteria	183925|Methanobacteria	E	prephenate dehydrogenase	-	-	1.3.1.12	ko:K04517	ko00400,ko00401,ko01100,ko01110,ko01130,ko01230,map00400,map00401,map01100,map01110,map01130,map01230	M00025	R01728	RC00125	ko00000,ko00001,ko00002,ko01000	-	-	-	PDH
NODE_865_length_12478_cov_1376.794011_3	161156.JQKW01000006_gene1083	3.23e-314	902	COG1061@1|root,COG1061@2|Bacteria,2GI6J@200940|Thermodesulfobacteria	200940|Thermodesulfobacteria	L	Type III restriction enzyme, res subunit	-	-	-	-	-	-	-	-	-	-	-	-	ResIII
NODE_865_length_12478_cov_1376.794011_4	118005.AWNK01000005_gene1511	2.20E-125	365	COG3617@1|root,COG3617@2|Bacteria	2|Bacteria	K	BRO family, N-terminal domain	-	-	-	-	-	-	-	-	-	-	-	-	Bro-N
NODE_865_length_12478_cov_1376.794011_5	161156.JQKW01000006_gene1080	0	942	COG2189@1|root,COG2189@2|Bacteria,2GI8A@200940|Thermodesulfobacteria	200940|Thermodesulfobacteria	L	DNA methylase	-	-	-	-	-	-	-	-	-	-	-	-	N6_N4_Mtase
NODE_865_length_12478_cov_1376.794011_6	693661.Arcve_0001	1.61E-172	563	COG1241@1|root,COG1372@1|root,COG1476@1|root,arCOG03146@1|root,arCOG00439@2157|Archaea,arCOG01864@2157|Archaea,arCOG03145@2157|Archaea,arCOG03146@2157|Archaea,2XT5D@28890|Euryarchaeota,246MK@183980|Archaeoglobi	183980|Archaeoglobi	L	Mcm family	-	-	-	ko:K10726	ko03030,map03030	-	-	-	ko00000,ko00001,ko01000,ko03032	-	-	-	HTH_3,Intein_splicing,LAGLIDADG_3,MCM,MCM_OB
NODE_872_length_12369_cov_1344.114585_1	386415.NT01CX_1788	2.37E-147	425	COG0451@1|root,COG0451@2|Bacteria,1VP6I@1239|Firmicutes,251A8@186801|Clostridia,36UJ5@31979|Clostridiaceae	186801|Clostridia	M	NAD-dependent epimerase dehydratase	-	-	4.2.1.45,4.2.1.46	ko:K01709,ko:K01710	ko00520,ko00521,ko00523,ko00525,ko01055,ko01130,map00520,map00521,map00523,map00525,map01055,map01130	M00793	R02426,R06513	RC00402	ko00000,ko00001,ko00002,ko01000	-	-	-	GDP_Man_Dehyd
NODE_872_length_12369_cov_1344.114585_2	1379698.RBG1_1C00001G1203	9.39E-79	244	COG1208@1|root,COG1208@2|Bacteria,2NPHW@2323|unclassified Bacteria	2|Bacteria	JM	Nucleotidyl transferase	mpg2	-	2.7.7.13	ko:K00966,ko:K21210	ko00051,ko00520,ko01059,ko01100,ko01110,ko01130,map00051,map00520,map01059,map01100,map01110,map01130	M00114,M00361,M00362	R00885,R11429	RC00002	ko00000,ko00001,ko00002,ko01000	-	-	-	NTP_transferase
NODE_872_length_12369_cov_1344.114585_3	56780.SYN_01128	9.80E-08	53.9	COG0399@1|root,COG0399@2|Bacteria,1MUPN@1224|Proteobacteria,42MTX@68525|delta/epsilon subdivisions	1224|Proteobacteria	E	Belongs to the DegT DnrJ EryC1 family	-	-	-	-	-	-	-	-	-	-	-	-	DegT_DnrJ_EryC1
NODE_872_length_12369_cov_1344.114585_4	391623.TERMP_02123	4.98E-86	272	COG0463@1|root,arCOG00894@2157|Archaea,2XUJ6@28890|Euryarchaeota,242XZ@183968|Thermococci	183968|Thermococci	M	Glycosyltransferase like family 2	-	-	-	-	-	-	-	-	-	-	-	-	Glycos_transf_2
NODE_872_length_12369_cov_1344.114585_5	383372.Rcas_0216	2.64E-38	152	COG2333@1|root,COG2333@2|Bacteria	2|Bacteria	N	competence protein COMEC	-	-	-	ko:K02238	-	M00429	-	-	ko00000,ko00002,ko02044	3.A.11.1,3.A.11.2	-	-	LTD,Lactamase_B
NODE_872_length_12369_cov_1344.114585_7	938278.CAJO01000011_gene1858	3.17E-43	162	COG1215@1|root,COG1215@2|Bacteria,1TPY9@1239|Firmicutes,24E2E@186801|Clostridia	186801|Clostridia	M	glycosyl transferase family 2	-	-	-	-	-	-	-	-	-	-	-	-	Glycos_transf_2
NODE_872_length_12369_cov_1344.114585_8	316067.Geob_2289	4.61E-106	331	COG1032@1|root,COG1032@2|Bacteria,1MWR0@1224|Proteobacteria,42QFH@68525|delta/epsilon subdivisions,2WKWR@28221|Deltaproteobacteria,43UC3@69541|Desulfuromonadales	28221|Deltaproteobacteria	C	SMART Elongator protein 3 MiaB NifB	hpnJ	-	-	-	-	-	-	-	-	-	-	-	B12-binding,Radical_SAM
NODE_872_length_12369_cov_1344.114585_11	700598.Niako_5557	8.75E-23	107	COG0438@1|root,COG1216@1|root,COG2227@1|root,COG0438@2|Bacteria,COG1216@2|Bacteria,COG2227@2|Bacteria,4NFD3@976|Bacteroidetes,1IX2R@117747|Sphingobacteriia	976|Bacteroidetes	M	Glycosyl transferases group 1	-	-	-	ko:K20444	-	-	-	-	ko00000,ko01000,ko01005,ko02000	4.D.1.3	GT2,GT4	-	Glyco_trans_1_4,Glycos_transf_2
NODE_872_length_12369_cov_1344.114585_12	797209.ZOD2009_00415	5.55E-05	51.2	arCOG01781@1|root,arCOG01781@2157|Archaea,2XSY0@28890|Euryarchaeota,23RWZ@183963|Halobacteria	183963|Halobacteria	Q	COG0500 SAM-dependent methyltransferases	scm	-	-	-	-	-	-	-	-	-	-	-	Methyltransf_11
NODE_889_length_12085_cov_1500.912635_1	1541065.JRFE01000048_gene3281	1.38E-07	51.2	2DP9S@1|root,3315I@2|Bacteria,1G9CH@1117|Cyanobacteria	1117|Cyanobacteria	-	-	-	-	-	-	-	-	-	-	-	-	-	-	-
NODE_889_length_12085_cov_1500.912635_2	1499967.BAYZ01000003_gene5836	6.06E-09	59.3	COG0457@1|root,COG3577@1|root,COG0457@2|Bacteria,COG3577@2|Bacteria	2|Bacteria	S	aspartic-type endopeptidase activity	-	-	-	ko:K06985	ko04112,map04112	-	-	-	ko00000,ko00001	-	-	-	Asp_protease_2,TPR_19,gag-asp_proteas
NODE_889_length_12085_cov_1500.912635_4	1094980.Mpsy_0786	2.61E-142	420	COG1449@1|root,arCOG03278@2157|Archaea,2XVDW@28890|Euryarchaeota,2N9CV@224756|Methanomicrobia	224756|Methanomicrobia	G	Glycosyl hydrolase family 57	-	-	3.2.1.1	ko:K07405	ko00500,ko01100,map00500,map01100	-	R02108,R02112,R11262	-	ko00000,ko00001,ko01000	-	GH57	-	Glyco_hydro_57
NODE_889_length_12085_cov_1500.912635_6	1121267.JHZL01000007_gene848	8.63E-128	371	COG0863@1|root,COG0863@2|Bacteria,1R7RV@1224|Proteobacteria,42NFT@68525|delta/epsilon subdivisions,2YPZ1@29547|Epsilonproteobacteria	29547|Epsilonproteobacteria	L	Belongs to the N(4) N(6)-methyltransferase family	-	-	2.1.1.113	ko:K00590	-	-	-	-	ko00000,ko01000,ko02048	-	-	-	N6_N4_Mtase
NODE_889_length_12085_cov_1500.912635_7	604354.TSIB_1415	3.01E-06	51.6	arCOG05517@1|root,arCOG05517@2157|Archaea,2Y3ZJ@28890|Euryarchaeota,24450@183968|Thermococci	183968|Thermococci	-	-	-	-	-	-	-	-	-	-	-	-	-	-	-
NODE_889_length_12085_cov_1500.912635_8	1227487.C474_10094	4.06E-14	74.3	COG1204@1|root,arCOG00553@2157|Archaea,2XSV4@28890|Euryarchaeota,23SJ7@183963|Halobacteria	183963|Halobacteria	L	DNA-dependent ATPase and 3'-5' DNA helicase that may be involved in repair of stalled replication forks	hel308	-	-	ko:K03726	-	-	-	-	ko00000,ko01000	-	-	-	DEAD,HHH_5,Helicase_C
NODE_889_length_12085_cov_1500.912635_9	69014.TK1741	2.62E-52	190	COG1746@1|root,arCOG04249@2157|Archaea,2XT5J@28890|Euryarchaeota,242K8@183968|Thermococci	183968|Thermococci	J	Catalyzes the addition and repair of the essential 3'- terminal CCA sequence in tRNAs without using a nucleic acid template. Adds these three nucleotides in the order of C, C, and A to the tRNA nucleotide-73, using CTP and ATP as substrates and producing inorganic pyrophosphate	cca	-	2.7.7.72	ko:K07558	-	-	R09382,R09383,R09384,R09386	RC00078	ko00000,ko01000,ko03016	-	-	-	NTP_transf_2,tRNA_NucTransf2
NODE_889_length_12085_cov_1500.912635_10	394503.Ccel_2912	1.37E-97	303	COG4992@1|root,COG4992@2|Bacteria,1TP9S@1239|Firmicutes,248C9@186801|Clostridia,36DPQ@31979|Clostridiaceae	186801|Clostridia	E	PFAM Aminotransferase class-III	argD	-	2.6.1.11,2.6.1.17	ko:K00821	ko00220,ko00300,ko01100,ko01110,ko01120,ko01130,ko01210,ko01230,map00220,map00300,map01100,map01110,map01120,map01130,map01210,map01230	M00016,M00028,M00845	R02283,R04475	RC00006,RC00062	ko00000,ko00001,ko00002,ko01000,ko01007	-	-	-	Aminotran_3
NODE_889_length_12085_cov_1500.912635_11	1047013.AQSP01000105_gene1451	3.33E-145	427	COG1373@1|root,COG1373@2|Bacteria	2|Bacteria	V	ATPase (AAA superfamily	-	-	-	ko:K07133	-	-	-	-	ko00000	-	-	-	AAA_14,DUF4143
NODE_889_length_12085_cov_1500.912635_12	268407.PWYN_16185	9.57E-54	185	COG0039@1|root,COG0039@2|Bacteria,1TPSY@1239|Firmicutes,4HB0Z@91061|Bacilli,26Q90@186822|Paenibacillaceae	91061|Bacilli	C	Catalyzes the reversible oxidation of malate to oxaloacetate	mdh	-	1.1.1.27,1.1.1.37	ko:K00016,ko:K00024	ko00010,ko00020,ko00270,ko00620,ko00630,ko00640,ko00680,ko00710,ko00720,ko01100,ko01110,ko01120,ko01130,ko01200,ko04922,map00010,map00020,map00270,map00620,map00630,map00640,map00680,map00710,map00720,map01100,map01110,map01120,map01130,map01200,map04922	M00009,M00011,M00012,M00168,M00173,M00346,M00374,M00620,M00740	R00342,R00703,R01000,R03104,R07136	RC00031,RC00044	ko00000,ko00001,ko00002,ko01000,ko04147	-	-	-	Ldh_1_C,Ldh_1_N
NODE_890_length_12077_cov_1493.163118_1	123214.PERMA_0210	2.98E-102	305	COG0863@1|root,COG0863@2|Bacteria,2G4CN@200783|Aquificae	200783|Aquificae	L	Belongs to the N(4) N(6)-methyltransferase family	-	-	2.1.1.72	ko:K00571	-	-	-	-	ko00000,ko01000,ko02048	-	-	-	N6_N4_Mtase
NODE_890_length_12077_cov_1493.163118_4	123214.PERMA_0211	2.00E-27	108	2F1TE@1|root,33UTH@2|Bacteria,2G52C@200783|Aquificae	200783|Aquificae	-	-	-	-	-	-	-	-	-	-	-	-	-	-	-
NODE_890_length_12077_cov_1493.163118_5	123214.PERMA_0211	3.79E-35	126	2F1TE@1|root,33UTH@2|Bacteria,2G52C@200783|Aquificae	200783|Aquificae	-	-	-	-	-	-	-	-	-	-	-	-	-	-	-
NODE_890_length_12077_cov_1493.163118_6	1183377.Py04_1346	1.03E-211	613	COG1782@1|root,arCOG00543@2157|Archaea,2XTIM@28890|Euryarchaeota,243E8@183968|Thermococci	183968|Thermococci	S	Beta-Casp domain	-	-	-	ko:K07041	-	-	-	-	ko00000	-	-	-	Beta-Casp,KH_7,Lactamase_B,Lactamase_B_6,RMMBL
NODE_890_length_12077_cov_1493.163118_7	1227500.C494_15713	7.40E-08	63.9	COG2244@1|root,arCOG02209@2157|Archaea,2XVVS@28890|Euryarchaeota,23UCY@183963|Halobacteria	183963|Halobacteria	S	Membrane protein involved in the export of O-antigen and teichoic acid	-	-	-	-	-	-	-	-	-	-	-	-	Polysacc_synt,Polysacc_synt_3,Polysacc_synt_C
NODE_890_length_12077_cov_1493.163118_8	1041930.Mtc_0349	3.10E-34	126	COG1632@1|root,arCOG04209@2157|Archaea,2XTJJ@28890|Euryarchaeota,2N9HN@224756|Methanomicrobia	224756|Methanomicrobia	J	Belongs to the eukaryotic ribosomal protein eL15 family	rpl15e	-	-	ko:K02877	ko03010,map03010	M00177,M00179	-	-	br01610,ko00000,ko00001,ko00002,ko03011	-	-	-	Ribosomal_L15e
NODE_890_length_12077_cov_1493.163118_9	877455.Metbo_0173	7.29E-55	181	COG0054@1|root,arCOG01323@2157|Archaea,2XXXC@28890|Euryarchaeota,23P08@183925|Methanobacteria	183925|Methanobacteria	H	Catalyzes the formation of 6,7-dimethyl-8- ribityllumazine by condensation of 5-amino-6-(D- ribitylamino)uracil with 3,4-dihydroxy-2-butanone 4-phosphate. This is the penultimate step in the biosynthesis of riboflavin	ribH	-	2.5.1.78	ko:K00794	ko00740,ko01100,ko01110,map00740,map01100,map01110	M00125	R04457	RC00960	ko00000,ko00001,ko00002,ko01000	-	-	-	DMRL_synthase
NODE_890_length_12077_cov_1493.163118_10	572546.Arcpr_1178	1.36E-08	55.5	arCOG04629@1|root,arCOG04629@2157|Archaea,2XZI9@28890|Euryarchaeota	28890|Euryarchaeota	K	Uncharacterised protein family (UPF0175)	-	-	-	-	-	-	-	-	-	-	-	-	RHH_1,UPF0175
NODE_890_length_12077_cov_1493.163118_11	868131.MSWAN_0770	2.23E-95	286	COG1407@1|root,arCOG01150@2157|Archaea,2XU3W@28890|Euryarchaeota,23PJA@183925|Methanobacteria	183925|Methanobacteria	S	Phosphoesterase	-	-	-	ko:K06953	-	-	-	-	ko00000	-	-	-	Metallophos
NODE_902_length_11953_cov_1486.830896_1	1173263.Syn7502_02500	2.22E-12	67	COG3385@1|root,COG3385@2|Bacteria,1G3TU@1117|Cyanobacteria,1H2E0@1129|Synechococcus	1117|Cyanobacteria	L	PFAM Transposase DDE domain	-	-	-	ko:K07495	-	-	-	-	ko00000	-	-	-	DDE_5,DDE_Tnp_1
NODE_902_length_11953_cov_1486.830896_2	289376.THEYE_A0944	1.31E-36	129	COG1661@1|root,COG1661@2|Bacteria	2|Bacteria	O	DNA-binding protein with PD1-like DNA-binding motif	-	-	-	ko:K06934	-	-	-	-	ko00000	-	-	-	DUF296
NODE_902_length_11953_cov_1486.830896_3	572546.Arcpr_0397	3.04E-91	298	COG1311@1|root,arCOG04455@2157|Archaea,2XSUG@28890|Euryarchaeota,245U4@183980|Archaeoglobi	183980|Archaeoglobi	L	Possesses two activities a DNA synthesis (polymerase) and an exonucleolytic activity that degrades single-stranded DNA in the 3' to 5' direction. Has a template-primer preference which is characteristic of a replicative DNA polymerase	polB	-	2.7.7.7	ko:K02323	ko00230,ko00240,ko01100,ko03030,map00230,map00240,map01100,map03030	M00264	R00375,R00376,R00377,R00378	RC02795	ko00000,ko00001,ko00002,ko01000,ko03032	-	-	-	DNA_pol_E_B,Metallophos
NODE_902_length_11953_cov_1486.830896_4	529709.PYCH_04710	3.69E-23	108	COG2433@1|root,arCOG04219@2157|Archaea,2XT3D@28890|Euryarchaeota,242ZI@183968|Thermococci	183968|Thermococci	S	Protein of unknown function (DUF460)	-	-	-	ko:K09150	-	-	-	-	ko00000	-	-	-	DUF460
NODE_902_length_11953_cov_1486.830896_5	572546.Arcpr_0217	2.98E-53	186	COG1867@1|root,arCOG01219@2157|Archaea,2XTUF@28890|Euryarchaeota,245TF@183980|Archaeoglobi	183980|Archaeoglobi	J	Dimethylates a single guanine residue at position 26 of a number of tRNAs using S-adenosyl-L-methionine as donor of the methyl groups	trm1	-	2.1.1.215,2.1.1.216	ko:K00555	-	-	-	-	ko00000,ko01000,ko03016	-	-	-	TRM
NODE_902_length_11953_cov_1486.830896_6	485916.Dtox_2044	5.73E-05	51.2	COG1215@1|root,COG1215@2|Bacteria,1TPBB@1239|Firmicutes,25E7R@186801|Clostridia	186801|Clostridia	M	PFAM Glycosyl transferase family 2	-	-	-	-	-	-	-	-	-	-	-	-	Glycos_transf_2
NODE_902_length_11953_cov_1486.830896_7	660470.Theba_1550	1.13E-59	202	COG0438@1|root,COG0438@2|Bacteria,2GCAI@200918|Thermotogae	200918|Thermotogae	M	PFAM glycosyl transferase group 1	-	-	2.4.1.208	ko:K13677	ko00561,ko01100,map00561,map01100	-	R05164	RC00005,RC00049	ko00000,ko00001,ko01000,ko01003	-	GT4	-	Glyco_transf_4,Glycos_transf_1
NODE_902_length_11953_cov_1486.830896_9	415426.Hbut_1567	1.01E-39	142	COG0638@1|root,arCOG00970@2157|Archaea,2XQBK@28889|Crenarchaeota	28889|Crenarchaeota	O	Component of the proteasome core, a large protease complex with broad specificity involved in protein degradation	psmB2	GO:0000502,GO:0005575,GO:0005622,GO:0005623,GO:0005839,GO:0019774,GO:0032991,GO:0044424,GO:0044464,GO:1902494,GO:1905368,GO:1905369	3.4.25.1	ko:K03433	ko03050,map03050	M00342,M00343	-	-	ko00000,ko00001,ko00002,ko01000,ko01002,ko03051	-	-	-	Proteasome
NODE_902_length_11953_cov_1486.830896_10	439481.Aboo_0267	4.60E-05	43.5	arCOG13504@1|root,arCOG13504@2157|Archaea	2157|Archaea	-	-	-	-	-	-	-	-	-	-	-	-	-	-	-
NODE_902_length_11953_cov_1486.830896_11	579137.Metvu_1424	7.43E-134	402	COG0016@1|root,arCOG00410@2157|Archaea,2XSTK@28890|Euryarchaeota,23Q8D@183939|Methanococci	183939|Methanococci	J	Belongs to the class-II aminoacyl-tRNA synthetase family. Phe-tRNA synthetase alpha subunit type 2 subfamily	pheS	GO:0003674,GO:0003824,GO:0004812,GO:0004826,GO:0005575,GO:0005622,GO:0005623,GO:0005737,GO:0006082,GO:0006139,GO:0006399,GO:0006412,GO:0006418,GO:0006432,GO:0006518,GO:0006520,GO:0006725,GO:0006807,GO:0008150,GO:0008152,GO:0009058,GO:0009059,GO:0009987,GO:0010467,GO:0016070,GO:0016874,GO:0016875,GO:0019538,GO:0019752,GO:0034641,GO:0034645,GO:0034660,GO:0043038,GO:0043039,GO:0043043,GO:0043170,GO:…	6.1.1.20	ko:K01889	ko00970,map00970	M00359,M00360	R03660	RC00055,RC00523	ko00000,ko00001,ko00002,ko01000,ko01007,ko03016	-	-	-	tRNA-synt_2d
NODE_932_length_11670_cov_1316.372449_1	694431.DESACE_03220	5.10E-10	68.9	COG0206@1|root,COG0206@2|Bacteria,1MV2X@1224|Proteobacteria,42MHK@68525|delta/epsilon subdivisions,2WJAZ@28221|Deltaproteobacteria,2M6Q1@213113|Desulfurellales	28221|Deltaproteobacteria	D	Essential cell division protein that forms a contractile ring structure (Z ring) at the future cell division site. The regulation of the ring assembly controls the timing and the location of cell division. One of the functions of the FtsZ ring is to recruit other cell division proteins to the septum to produce a new cell wall between the dividing cells. Binds GTP and shows GTPase activity	ftsZ	-	-	ko:K03531	ko04112,map04112	-	-	-	ko00000,ko00001,ko02048,ko03036,ko04812	-	-	-	FtsZ_C,Tubulin
NODE_932_length_11670_cov_1316.372449_2	7425.NV16215-PA	9.61E-12	78.2	COG1199@1|root,COG1957@1|root,KOG1133@2759|Eukaryota,KOG2938@2759|Eukaryota,38BI6@33154|Opisthokonta,3BCM0@33208|Metazoa,3CX8P@33213|Bilateria,41WCZ@6656|Arthropoda,3SGKF@50557|Insecta,46ESY@7399|Hymenoptera	33208|Metazoa	L	HELICc2	DDX11	GO:0000228,GO:0000785,GO:0000790,GO:0000819,GO:0000922,GO:0001650,GO:0003674,GO:0003676,GO:0003677,GO:0003678,GO:0003682,GO:0003688,GO:0003690,GO:0003697,GO:0003723,GO:0003727,GO:0003824,GO:0004003,GO:0004386,GO:0005488,GO:0005575,GO:0005576,GO:0005615,GO:0005622,GO:0005623,GO:0005634,GO:0005654,GO:0005694,GO:0005730,GO:0005813,GO:0005815,GO:0005819,GO:0005856,GO:0006139,GO:0006259,GO:0006260,GO:…	3.6.4.13	ko:K11273	-	-	-	-	ko00000,ko01000,ko03036	-	-	-	DEAD_2,Helicase_C_2
NODE_932_length_11670_cov_1316.372449_3	591019.Shell_0700	5.96E-229	680	COG0495@1|root,arCOG00809@2157|Archaea,2XPP2@28889|Crenarchaeota	28889|Crenarchaeota	J	Belongs to the class-I aminoacyl-tRNA synthetase family	leuS	GO:0003674,GO:0003824,GO:0004812,GO:0004823,GO:0004832,GO:0006082,GO:0006139,GO:0006399,GO:0006412,GO:0006418,GO:0006429,GO:0006438,GO:0006518,GO:0006520,GO:0006725,GO:0006807,GO:0008150,GO:0008152,GO:0009058,GO:0009059,GO:0009987,GO:0010467,GO:0016070,GO:0016874,GO:0016875,GO:0019538,GO:0019752,GO:0034641,GO:0034645,GO:0034660,GO:0043038,GO:0043039,GO:0043043,GO:0043170,GO:0043436,GO:0043603,GO:…	6.1.1.4	ko:K01869	ko00970,map00970	M00359,M00360	R03657	RC00055,RC00523	ko00000,ko00001,ko00002,ko01000,ko01007,ko03016,ko03029	-	-	-	Anticodon_1,tRNA-synt_1
NODE_932_length_11670_cov_1316.372449_4	1167006.UWK_00677	2.80E-91	280	COG0329@1|root,COG0329@2|Bacteria,1MUCM@1224|Proteobacteria,42M0X@68525|delta/epsilon subdivisions,2WK4D@28221|Deltaproteobacteria,2MHXX@213118|Desulfobacterales	28221|Deltaproteobacteria	E	Catalyzes the condensation of (S)-aspartate-beta- semialdehyde (S)-ASA and pyruvate to 4-hydroxy- tetrahydrodipicolinate (HTPA)	dapA	-	4.3.3.7	ko:K01714	ko00261,ko00300,ko01100,ko01110,ko01120,ko01130,ko01230,map00261,map00300,map01100,map01110,map01120,map01130,map01230	M00016,M00525,M00526,M00527	R10147	RC03062,RC03063	ko00000,ko00001,ko00002,ko01000	-	-	-	DHDPS
NODE_932_length_11670_cov_1316.372449_5	211165.AJLN01000119_gene899	1.09E-34	135	28M70@1|root,2ZAKI@2|Bacteria,1G2T6@1117|Cyanobacteria,1JJSZ@1189|Stigonemataceae	1117|Cyanobacteria	L	Bpu10I restriction endonuclease	-	-	-	-	-	-	-	-	-	-	-	-	RE_Bpu10I
NODE_932_length_11670_cov_1316.372449_6	456442.Mboo_0283	9.13E-146	418	COG0863@1|root,arCOG00115@2157|Archaea,2XT30@28890|Euryarchaeota	28890|Euryarchaeota	L	COG0863 DNA modification methylase	-	-	2.1.1.113,2.1.1.72	ko:K00571,ko:K00590	-	-	-	-	ko00000,ko01000,ko02048	-	-	-	N6_N4_Mtase
NODE_932_length_11670_cov_1316.372449_7	402880.MmarC5_0491	3.45E-23	95.5	COG1986@1|root,arCOG01223@2157|Archaea,2XWGY@28890|Euryarchaeota,23R2U@183939|Methanococci	183939|Methanococci	H	Reversibly transfers an adenylyl group from ATP to 4'- phosphopantetheine, yielding dephospho-CoA (dPCoA) and pyrophosphate	coaD	GO:0003674,GO:0003824,GO:0004140,GO:0006139,GO:0006163,GO:0006164,GO:0006725,GO:0006732,GO:0006753,GO:0006793,GO:0006796,GO:0006807,GO:0008150,GO:0008152,GO:0009058,GO:0009108,GO:0009117,GO:0009150,GO:0009152,GO:0009165,GO:0009259,GO:0009260,GO:0009987,GO:0015936,GO:0015937,GO:0016301,GO:0016310,GO:0016740,GO:0016772,GO:0016773,GO:0018130,GO:0019438,GO:0019637,GO:0019693,GO:0033865,GO:0033866,GO:…	2.7.7.3	ko:K02201	ko00770,ko01100,map00770,map01100	M00120	R03035	RC00002	ko00000,ko00001,ko00002,ko01000	-	-	-	CTP_transf_like
NODE_932_length_11670_cov_1316.372449_8	573064.Mefer_0302	1.73E-39	151	COG0367@1|root,arCOG00071@2157|Archaea,2XSYP@28890|Euryarchaeota,23QMU@183939|Methanococci	183939|Methanococci	E	TIGRFAM asparagine synthase (glutamine-hydrolyzing)	-	-	6.3.5.4	ko:K01953	ko00250,ko01100,ko01110,map00250,map01100,map01110	-	R00578	RC00010	ko00000,ko00001,ko01000,ko01002	-	-	-	Asn_synthase,GATase_6
NODE_1007_length_10725_cov_1456.707123_1	647113.Metok_1201	5.83E-35	125	COG1601@1|root,arCOG01640@2157|Archaea,2XTVZ@28890|Euryarchaeota,23QTK@183939|Methanococci	183939|Methanococci	J	eIF-2 functions in the early steps of protein synthesis by forming a ternary complex with GTP and initiator tRNA	eif2b	-	-	ko:K03238	ko03013,map03013	-	-	-	ko00000,ko00001,ko01009,ko03012	-	-	-	eIF-5_eIF-2B
NODE_1007_length_10725_cov_1456.707123_2	273057.SSO0271	1.40E-113	344	COG1222@1|root,arCOG01306@2157|Archaea,2XPT7@28889|Crenarchaeota	28889|Crenarchaeota	O	ATPase which is responsible for recognizing, binding, unfolding and translocation of substrate proteins into the archaeal 20S proteasome core particle. Is essential for opening the gate of the 20S proteasome via an interaction with its C- terminus, thereby allowing substrate entry and access to the site of proteolysis. Thus, the C-termini of the proteasomal ATPase function like a 'key in a lock' …	pan	-	-	ko:K03420	ko03050,map03050	M00343	-	-	ko00000,ko00001,ko00002,ko03051	-	-	-	AAA,Prot_ATP_ID_OB
NODE_1007_length_10725_cov_1456.707123_3	565033.GACE_1638	2.02E-30	113	COG2445@1|root,arCOG02109@2157|Archaea,2XZVS@28890|Euryarchaeota,24755@183980|Archaeoglobi	183980|Archaeoglobi	S	Protein of unknown function DUF86	-	-	-	-	-	-	-	-	-	-	-	-	DUF86
NODE_1007_length_10725_cov_1456.707123_4	693661.Arcve_1976	2.76E-36	129	COG1708@1|root,arCOG02107@2157|Archaea	2157|Archaea	S	DNA polymerase beta domain protein region	-	-	-	ko:K07076	-	-	-	-	ko00000	-	-	-	NTP_transf_2
NODE_1007_length_10725_cov_1456.707123_5	644281.MFS40622_1548	7.25E-126	381	COG0527@1|root,arCOG00861@2157|Archaea,2XTJ0@28890|Euryarchaeota,23QME@183939|Methanococci	183939|Methanococci	E	Belongs to the aspartokinase family	-	GO:0003674,GO:0003824,GO:0004072,GO:0005575,GO:0005622,GO:0005623,GO:0005737,GO:0006082,GO:0006520,GO:0006553,GO:0006793,GO:0006796,GO:0006807,GO:0008150,GO:0008152,GO:0008652,GO:0009058,GO:0009066,GO:0009067,GO:0009085,GO:0009089,GO:0009987,GO:0016053,GO:0016301,GO:0016310,GO:0016740,GO:0016772,GO:0016774,GO:0019202,GO:0019752,GO:0043436,GO:0043648,GO:0044237,GO:0044238,GO:0044249,GO:0044281,GO:…	2.7.2.4	ko:K00928	ko00260,ko00261,ko00270,ko00300,ko01100,ko01110,ko01120,ko01130,ko01210,ko01230,map00260,map00261,map00270,map00300,map01100,map01110,map01120,map01130,map01210,map01230	M00016,M00017,M00018,M00033,M00525,M00526,M00527	R00480	RC00002,RC00043	ko00000,ko00001,ko00002,ko01000	-	-	-	AA_kinase,ACT,ACT_7
NODE_1007_length_10725_cov_1456.707123_7	1034943.BN1094_02114	2.56E-47	170	COG1304@1|root,COG1304@2|Bacteria,1N6KI@1224|Proteobacteria,1RP1W@1236|Gammaproteobacteria,1JDKW@118969|Legionellales	118969|Legionellales	F	Involved in the biosynthesis of isoprenoids. Catalyzes the 1,3-allylic rearrangement of the homoallylic substrate isopentenyl (IPP) to its allylic isomer, dimethylallyl diphosphate (DMAPP)	fni	-	5.3.3.2	ko:K01823	ko00900,ko01100,ko01110,ko01130,map00900,map01100,map01110,map01130	M00095,M00096,M00364,M00365,M00366,M00367	R01123	RC00455	ko00000,ko00001,ko00002,ko01000	-	-	-	FMN_dh
NODE_1007_length_10725_cov_1456.707123_9	1379698.RBG1_1C00001G0710	4.37E-86	258	COG1945@1|root,COG1945@2|Bacteria,2NP74@2323|unclassified Bacteria	2|Bacteria	S	Pyruvoyl-dependent arginine decarboxylase (PvlArgDC)	pdaD	-	4.1.1.19	ko:K02626	ko00330,ko01100,map00330,map01100	M00133	R00566	RC00299	ko00000,ko00001,ko00002,ko01000	-	-	-	PvlArgDC
NODE_1007_length_10725_cov_1456.707123_14	243232.MJ_1301	3.52E-50	174	COG1672@1|root,arCOG03407@2157|Archaea	2157|Archaea	S	SMART AAA ATPase	-	-	-	ko:K06921	-	-	-	-	ko00000	-	-	-	ATPase_2
NODE_1016_length_10565_cov_2673.869553_1	243232.MJ_1326	2.02E-112	340	COG1163@1|root,arCOG00358@2157|Archaea,2XTYK@28890|Euryarchaeota,23QKG@183939|Methanococci	183939|Methanococci	S	TIGRFAM Small GTP-binding protein	-	-	-	ko:K06944	-	-	-	-	ko00000	-	-	-	MMR_HSR1,MMR_HSR1_Xtn,TGS
NODE_1016_length_10565_cov_2673.869553_2	269797.Mbar_A1318	5.59E-22	89	COG3377@1|root,arCOG04424@2157|Archaea,2Y0SF@28890|Euryarchaeota	28890|Euryarchaeota	S	Domain of unknown function (DUF1805)	-	-	-	-	-	-	-	-	-	-	-	-	DUF1805
NODE_1016_length_10565_cov_2673.869553_3	572546.Arcpr_0362	5.86E-61	200	COG2047@1|root,arCOG00348@2157|Archaea,2XSX4@28890|Euryarchaeota,2463Z@183980|Archaeoglobi	183980|Archaeoglobi	S	PAC2 family	-	-	-	ko:K07159	-	-	-	-	ko00000	-	-	-	PAC2
NODE_1016_length_10565_cov_2673.869553_4	647113.Metok_0532	4.31E-16	71.6	COG2260@1|root,arCOG00906@2157|Archaea,2Y1HX@28890|Euryarchaeota,23RB1@183939|Methanococci	183939|Methanococci	J	more specifically in 18S rRNA pseudouridylation and in cleavage of pre-rRNA	nop10	-	-	ko:K11130	ko03008,map03008	M00425	-	-	ko00000,ko00001,ko00002,ko03009,ko03032	-	-	-	Nop10p
NODE_1016_length_10565_cov_2673.869553_5	693661.Arcve_0212	3.08E-144	420	COG0082@1|root,arCOG04133@2157|Archaea,2XT26@28890|Euryarchaeota,245Z4@183980|Archaeoglobi	183980|Archaeoglobi	E	Catalyzes the anti-1,4-elimination of the C-3 phosphate and the C-6 proR hydrogen from 5-enolpyruvylshikimate-3-phosphate (EPSP) to yield chorismate, which is the branch point compound that serves as the starting substrate for the three terminal pathways of aromatic amino acid biosynthesis. This reaction introduces a second double bond into the aromatic ring system	aroC	-	4.2.3.5	ko:K01736	ko00400,ko01100,ko01110,ko01130,ko01230,map00400,map01100,map01110,map01130,map01230	M00022	R01714	RC00586	ko00000,ko00001,ko00002,ko01000	-	-	-	Chorismate_synt
NODE_1016_length_10565_cov_2673.869553_6	1235796.C815_01171	2.02E-24	104	COG1418@1|root,COG1418@2|Bacteria,1UIP0@1239|Firmicutes	1239|Firmicutes	S	PFAM Metal-dependent phosphohydrolase, HD	-	-	-	-	-	-	-	-	-	-	-	-	HD
NODE_1016_length_10565_cov_2673.869553_8	6669.EFX79588	6.01E-55	180	2CYUI@1|root,2S6II@2759|Eukaryota,3A83Y@33154|Opisthokonta,3BW80@33208|Metazoa,3DCZ9@33213|Bilateria,421X7@6656|Arthropoda	33208|Metazoa	S	Plasmid pRiA4b ORF-3-like protein	-	-	-	-	-	-	-	-	-	-	-	-	PRiA4_ORF3
NODE_1016_length_10565_cov_2673.869553_9	420247.Msm_0936	1.64E-65	209	COG0603@1|root,arCOG00039@2157|Archaea,2XTS7@28890|Euryarchaeota,23NVE@183925|Methanobacteria	183925|Methanobacteria	H	Catalyzes the ATP-dependent conversion of 7-carboxy-7- deazaguanine (CDG) to 7-cyano-7-deazaguanine (preQ(0))	queC	-	6.3.4.20	ko:K06920	ko00790,ko01100,map00790,map01100	-	R09978	RC00959	ko00000,ko00001,ko01000,ko03016	-	-	-	QueC
NODE_1016_length_10565_cov_2673.869553_12	314607.KB13_426	8.31E-10	62	COG0171@1|root,COG0388@1|root,COG0171@2|Bacteria,COG0388@2|Bacteria,1MU9U@1224|Proteobacteria,2VJ8C@28216|Betaproteobacteria,1KPVR@119066|unclassified Betaproteobacteria	28216|Betaproteobacteria	H	Catalyzes the ATP-dependent amidation of deamido-NAD to form NAD. Uses L-glutamine as a nitrogen source	nadE	-	6.3.1.5,6.3.5.1	ko:K01916,ko:K01950	ko00760,ko01100,map00760,map01100	M00115	R00189,R00257	RC00010,RC00100	ko00000,ko00001,ko00002,ko01000	-	-	-	CN_hydrolase,NAD_synthase
NODE_1022_length_10455_cov_1253.652788_1	1123250.KB908382_gene1247	3.16E-26	111	COG1427@1|root,COG1427@2|Bacteria,1V2PX@1239|Firmicutes,4H1XN@909932|Negativicutes	909932|Negativicutes	S	Catalyzes the dehydration of chorismate into 3- (1- carboxyvinyl)oxy benzoate, a step in the biosynthesis of menaquinone (MK, vitamin K2)	mqnA	-	4.2.1.151	ko:K11782	ko00130,ko01110,map00130,map01110	-	R10666	RC03232	ko00000,ko00001,ko01000	-	-	-	VitK2_biosynth
NODE_1022_length_10455_cov_1253.652788_2	246194.CHY_1808	5.03E-198	566	COG0043@1|root,COG0043@2|Bacteria,1TQ6V@1239|Firmicutes,248WY@186801|Clostridia,42F6I@68295|Thermoanaerobacterales	186801|Clostridia	H	Belongs to the UbiD family	-	-	4.1.1.61,4.1.1.98	ko:K03182,ko:K16239	ko00130,ko00627,ko01100,ko01110,ko01120,map00130,map00627,map01100,map01110,map01120	M00117	R01238,R04985,R04986	RC00391	ko00000,ko00001,ko00002,ko01000	-	-	-	UbiD
NODE_1022_length_10455_cov_1253.652788_3	420247.Msm_0431	6.28E-35	140	COG2232@1|root,arCOG01595@2157|Archaea,2XVAH@28890|Euryarchaeota,23P2I@183925|Methanobacteria	183925|Methanobacteria	S	ATP-grasp domain	-	-	-	ko:K06913	-	-	-	-	ko00000	-	-	-	ATP-grasp_3
NODE_1022_length_10455_cov_1253.652788_4	161156.JQKW01000008_gene559	8.48E-75	243	COG0079@1|root,COG0079@2|Bacteria,2GI02@200940|Thermodesulfobacteria	200940|Thermodesulfobacteria	E	Aminotransferase class I and II	-	-	4.1.1.81	ko:K04720	ko00860,map00860	-	R06530	RC00517	ko00000,ko00001,ko01000	-	-	-	Aminotran_1_2
NODE_1022_length_10455_cov_1253.652788_6	523794.Lebu_0042	5.05E-67	220	COG1270@1|root,COG1270@2|Bacteria,3794J@32066|Fusobacteria	32066|Fusobacteria	H	Converts cobyric acid to cobinamide by the addition of aminopropanol on the F carboxylic group	cobD	-	6.3.1.10	ko:K02227	ko00860,ko01100,map00860,map01100	M00122	R06529,R07302	RC00090,RC00096	ko00000,ko00001,ko00002,ko01000	-	-	-	CobD_Cbib
NODE_1022_length_10455_cov_1253.652788_7	1532558.JL39_00310	2.22E-47	165	COG1120@1|root,COG1120@2|Bacteria,1MUNG@1224|Proteobacteria,2TTZ2@28211|Alphaproteobacteria,4BADK@82115|Rhizobiaceae	28211|Alphaproteobacteria	HP	ATP-binding protein	-	-	3.6.3.34	ko:K02013	ko02010,map02010	M00240	-	-	ko00000,ko00001,ko00002,ko01000,ko02000	3.A.1.14	-	-	ABC_tran
NODE_1022_length_10455_cov_1253.652788_8	2325.TKV_c03100	2.92E-80	254	COG0609@1|root,COG0609@2|Bacteria,1TPX6@1239|Firmicutes,248IS@186801|Clostridia,42FK7@68295|Thermoanaerobacterales	186801|Clostridia	P	Belongs to the binding-protein-dependent transport system permease family. FecCD subfamily	yvrB	-	-	ko:K02015	ko02010,map02010	M00240	-	-	ko00000,ko00001,ko00002,ko02000	3.A.1.14	-	-	FecCD
NODE_1022_length_10455_cov_1253.652788_10	436308.Nmar_0935	1.41E-58	199	COG0367@1|root,arCOG00071@2157|Archaea,41SMA@651137|Thaumarchaeota	651137|Thaumarchaeota	E	Asparagine synthase	-	-	6.3.5.4	ko:K01953	ko00250,ko01100,ko01110,map00250,map01100,map01110	-	R00578	RC00010	ko00000,ko00001,ko01000,ko01002	-	-	-	Asn_synthase
NODE_1022_length_10455_cov_1253.652788_11	592015.HMPREF1705_00133	7.27E-49	167	COG2102@1|root,COG2102@2|Bacteria	2|Bacteria	S	diphthine-ammonia ligase activity	-	-	6.3.1.14	ko:K06927	-	-	R03613	RC00358	ko00000,ko01000,ko03012	-	-	-	Diphthami_syn_2
NODE_1022_length_10455_cov_1253.652788_12	579137.Metvu_0703	2.18E-63	206	COG1865@1|root,arCOG01870@2157|Archaea,2XUP6@28890|Euryarchaeota,23QP2@183939|Methanococci	183939|Methanococci	H	Adenosylcobinamide amidohydrolase	-	-	-	-	-	-	-	-	-	-	-	-	CbiZ
NODE_1029_length_10383_cov_1500.249032_1	485916.Dtox_1961	2.07E-06	59.3	COG3210@1|root,COG3656@1|root,COG5492@1|root,COG3210@2|Bacteria,COG3656@2|Bacteria,COG5492@2|Bacteria,1VUQN@1239|Firmicutes,24CDA@186801|Clostridia,267DX@186807|Peptococcaceae	186801|Clostridia	N	PFAM Bacterial Ig-like domain (group 2)	-	-	-	-	-	-	-	-	-	-	-	-	Big_2,DUF4430,F5_F8_type_C,FIVAR,Flg_new,RHS_repeat,SH3_3,SLH,fn3
NODE_1029_length_10383_cov_1500.249032_3	243232.MJ_1543	4.05E-133	389	COG0059@1|root,arCOG04465@2157|Archaea,2XTGU@28890|Euryarchaeota,23Q1B@183939|Methanococci	183939|Methanococci	E	Involved in the biosynthesis of branched-chain amino acids (BCAA). Catalyzes an alkyl-migration followed by a ketol- acid reduction of (S)-2-acetolactate (S2AL) to yield (R)-2,3- dihydroxy-isovalerate. In the isomerase reaction, S2AL is rearranged via a Mg-dependent methyl migration to produce 3- hydroxy-3-methyl-2-ketobutyrate (HMKB). In the reductase reaction, this 2-ketoacid undergoes a metal-…	ilvC	-	1.1.1.86	ko:K00053	ko00290,ko00770,ko01100,ko01110,ko01130,ko01210,ko01230,map00290,map00770,map01100,map01110,map01130,map01210,map01230	M00019,M00570	R03051,R04439,R04440,R05068,R05069,R05071	RC00726,RC00836,RC00837,RC01726	ko00000,ko00001,ko00002,ko01000	-	-	-	IlvC,IlvN
NODE_1029_length_10383_cov_1500.249032_4	273116.1432	2.16E-27	111	COG0284@1|root,arCOG00081@2157|Archaea,2XU66@28890|Euryarchaeota,241PX@183967|Thermoplasmata	183967|Thermoplasmata	F	Catalyzes the decarboxylation of orotidine 5'- monophosphate (OMP) to uridine 5'-monophosphate (UMP)	pyrF	-	4.1.1.23	ko:K01591	ko00240,ko01100,map00240,map01100	M00051	R00965	RC00409	ko00000,ko00001,ko00002,ko01000	-	-	-	OMPdecase
NODE_1029_length_10383_cov_1500.249032_6	1094980.Mpsy_2683	1.04E-121	373	COG0172@1|root,arCOG00403@2157|Archaea,2XUK2@28890|Euryarchaeota,2N9B1@224756|Methanomicrobia	224756|Methanomicrobia	J	able to aminoacylate tRNA(Sec) with serine, to form the misacylated tRNA L-seryl-tRNA(Sec), which will be further converted into selenocysteinyl-tRNA(Sec)	-	-	6.1.1.11	ko:K01875	ko00970,map00970	M00359,M00360	R03662,R08218	RC00055,RC00523	ko00000,ko00001,ko00002,ko01000,ko01007,ko03016	-	-	iAF692.Mbar_A2126	-
NODE_1029_length_10383_cov_1500.249032_8	243232.MJ_0400	1.68E-113	333	COG1830@1|root,arCOG04044@2157|Archaea,2XTBQ@28890|Euryarchaeota,23QJD@183939|Methanococci	183939|Methanococci	E	Catalyzes a transaldol reaction between 6-deoxy-5- ketofructose 1-phosphate (DKFP) and L-aspartate semialdehyde (ASA) with an elimination of hydroxypyruvaldehyde phosphate to yield 2- amino-3,7-dideoxy-D-threo-hept-6-ulosonate (ADH). Plays a key role in an alternative pathway of the biosynthesis of 3-dehydroquinate (DHQ), which is involved in the canonical pathway for the biosynthesis of aromatic…	aroA'	-	2.2.1.10,4.1.2.13	ko:K16306	ko00010,ko00030,ko00051,ko00400,ko00680,ko01100,ko01110,ko01120,ko01130,ko01200,ko01230,map00010,map00030,map00051,map00400,map00680,map01100,map01110,map01120,map01130,map01200,map01230	M00001	R01068,R01070,R02568,R08568	RC00438,RC00439,RC00721,RC02301	ko00000,ko00001,ko00002,ko01000	-	-	-	DeoC
NODE_1029_length_10383_cov_1500.249032_9	574087.Acear_1659	2.48E-36	126	COG0393@1|root,COG0393@2|Bacteria,1VADM@1239|Firmicutes,24J8R@186801|Clostridia	186801|Clostridia	S	Belongs to the UPF0145 family	-	-	-	-	-	-	-	-	-	-	-	-	YbjQ_1
NODE_1029_length_10383_cov_1500.249032_10	391623.TERMP_00588	4.73E-36	125	COG0393@1|root,arCOG02287@2157|Archaea,2XYRF@28890|Euryarchaeota,245IT@183968|Thermococci	183968|Thermococci	S	Belongs to the UPF0145 family	-	-	-	-	-	-	-	-	-	-	-	-	YbjQ_1
NODE_1029_length_10383_cov_1500.249032_11	224325.AF_0986	1.73E-47	164	COG0106@1|root,arCOG00618@2157|Archaea,2XSUF@28890|Euryarchaeota,246SG@183980|Archaeoglobi	183980|Archaeoglobi	E	1-(5-phosphoribosyl)-5- (5-phosphoribosylamino)methylideneamino imidazole-4-carboxamide isomerase	hisA	-	5.3.1.16	ko:K01814	ko00340,ko01100,ko01110,ko01230,map00340,map01100,map01110,map01230	M00026	R04640	RC00945	ko00000,ko00001,ko00002,ko01000	-	-	-	His_biosynth
NODE_1029_length_10383_cov_1500.249032_12	192952.MM_1537	9.05E-24	97.1	COG1371@1|root,arCOG04055@2157|Archaea,2XXRX@28890|Euryarchaeota,2NA1Z@224756|Methanomicrobia	224756|Methanomicrobia	S	Activates the tRNA-splicing ligase complex by facilitating the enzymatic turnover of catalytic subunit RtcB. Acts by promoting the guanylylation of RtcB, a key intermediate step in tRNA ligation. Can also alter the NTP specificity of RtcB such that ATP, dGTP or ITP is used efficiently	-	-	-	-	-	-	-	-	-	-	-	-	Archease
NODE_1056_length_10059_cov_1248.228009_1	329726.AM1_2471	0.000115	50.8	COG0457@1|root,COG0457@2|Bacteria,1G67B@1117|Cyanobacteria	1117|Cyanobacteria	S	Soluble NSF attachment protein, SNAP	-	-	-	-	-	-	-	-	-	-	-	-	TPR_12,TPR_7
NODE_1056_length_10059_cov_1248.228009_2	290317.Cpha266_1894	9.24E-45	168	COG1067@1|root,COG1067@2|Bacteria,1FEZM@1090|Chlorobi	1090|Chlorobi	O	ATP-dependent peptidase activity	-	-	-	-	-	-	-	-	-	-	-	-	-
NODE_1056_length_10059_cov_1248.228009_3	647113.Metok_1572	2.95E-18	97.8	COG0419@1|root,arCOG00368@2157|Archaea,2XTC7@28890|Euryarchaeota,23Q3I@183939|Methanococci	183939|Methanococci	L	Part of the Rad50 Mre11 complex, which is involved in the early steps of DNA double-strand break (DSB) repair. The complex may facilitate opening of the processed DNA ends to aid in the recruitment of HerA and NurA. Rad50 controls the balance between DNA end bridging and DNA resection via ATP-dependent structural rearrangements of the Rad50 Mre11 complex	rad50	-	-	ko:K03546	-	-	-	-	ko00000,ko03400	-	-	-	AAA_23,Rad50_zn_hook
NODE_1056_length_10059_cov_1248.228009_4	572546.Arcpr_1139	0.000312	42.7	arCOG06113@1|root,arCOG06113@2157|Archaea	2157|Archaea	-	-	-	-	-	ko:K06193	ko01120,map01120	-	-	-	ko00000	-	-	-	TF_Zn_Ribbon
NODE_1056_length_10059_cov_1248.228009_5	342949.PNA2_0933	1.72E-111	335	COG0150@1|root,arCOG00639@2157|Archaea,2XTBA@28890|Euryarchaeota,2432Y@183968|Thermococci	183968|Thermococci	F	Phosphoribosylformylglycinamidine cyclo-ligase	purM	-	6.3.3.1	ko:K01933	ko00230,ko01100,ko01110,ko01130,map00230,map01100,map01110,map01130	M00048	R04208	RC01100	ko00000,ko00001,ko00002,ko01000	-	-	-	AIRS,AIRS_C
NODE_1056_length_10059_cov_1248.228009_6	579137.Metvu_1203	1.54E-19	101	COG1599@1|root,arCOG01510@2157|Archaea,2XTJP@28890|Euryarchaeota,23Q10@183939|Methanococci	183939|Methanococci	L	PFAM nucleic acid binding, OB-fold, tRNA helicase-type	rpa	-	-	ko:K07466	ko03030,ko03420,ko03430,ko03440,ko03460,map03030,map03420,map03430,map03440,map03460	M00288	-	-	ko00000,ko00001,ko00002,ko03000,ko03032,ko03400	-	-	-	Rep_fac-A_C,tRNA_anti-codon
NODE_1056_length_10059_cov_1248.228009_7	224719.Abm4_0505	8.94E-28	115	COG1548@1|root,arCOG04369@2157|Archaea,2XVPP@28890|Euryarchaeota,23NVV@183925|Methanobacteria	183925|Methanobacteria	K	H4MPT-linked C1 transfer pathway protein	-	-	2.5.1.131	ko:K07072	ko00680,map00680	-	R11040	RC01372,RC03335	ko00000,ko00001,ko01000	-	-	-	Hydantoinase_A
NODE_1101_length_9569_cov_1637.385432_1	604354.TSIB_1374	1.59E-12	72	COG1675@1|root,arCOG04270@2157|Archaea,2XSWK@28890|Euryarchaeota,2438P@183968|Thermococci	183968|Thermococci	K	Transcription factor that plays a role in the activation of archaeal genes transcribed by RNA polymerase. Facilitates transcription initiation by enhancing TATA-box recognition by TATA-box-binding protein (Tbp), and transcription factor B (Tfb) and RNA polymerase recruitment. Not absolutely required for transcription in vitro, but particularly important in cases where Tbp or Tfb function is not o…	tfe	-	-	ko:K03136	ko03022,ko05169,ko05203,map03022,map05169,map05203	-	-	-	ko00000,ko00001,ko03021	-	-	-	TFIIE_alpha
NODE_1101_length_9569_cov_1637.385432_2	439481.Aboo_0704	6.56E-115	337	COG0005@1|root,arCOG01327@2157|Archaea,2XUJX@28890|Euryarchaeota,3F2GH@33867|unclassified Euryarchaeota	28890|Euryarchaeota	F	Purine nucleoside phosphorylase involved in purine salvage	mtnP	-	2.4.2.28	ko:K00772	ko00270,ko01100,map00270,map01100	M00034	R01402	RC00063,RC02819	ko00000,ko00001,ko00002,ko01000	-	-	-	PNP_UDP_1
NODE_1101_length_9569_cov_1637.385432_3	891968.Anamo_1586	2.66E-299	844	COG0380@1|root,COG1877@1|root,COG0380@2|Bacteria,COG1877@2|Bacteria,3TA4P@508458|Synergistetes	508458|Synergistetes	G	PFAM glycosyl transferase family 20	-	-	2.4.1.15,2.4.1.347,3.1.3.12	ko:K00697,ko:K16055	ko00500,ko01100,map00500,map01100	-	R02737,R02778	RC00005,RC00017,RC00049,RC02748	ko00000,ko00001,ko01000,ko01003	-	GT20	-	Glyco_transf_20,Trehalose_PPase
NODE_1101_length_9569_cov_1637.385432_4	289376.THEYE_A1970	1.11E-74	241	COG3264@1|root,COG3264@2|Bacteria,3J0R7@40117|Nitrospirae	40117|Nitrospirae	M	Mechanosensitive ion channel	-	-	-	ko:K03442	-	-	-	-	ko00000,ko02000	1.A.23.2	-	-	MS_channel
NODE_1101_length_9569_cov_1637.385432_5	573064.Mefer_0503	1.79E-41	158	COG1784@1|root,arCOG04469@2157|Archaea,2XSZ3@28890|Euryarchaeota,23QBP@183939|Methanococci	183939|Methanococci	S	Tripartite tricarboxylate transporter TctA family	-	-	-	ko:K08971	-	-	-	-	ko00000	-	-	-	TctA
NODE_1101_length_9569_cov_1637.385432_7	1236689.MMALV_03570	3.44E-169	498	COG1964@1|root,arCOG00933@2157|Archaea,2XTMK@28890|Euryarchaeota,3F2FE@33867|unclassified Euryarchaeota	28890|Euryarchaeota	S	4Fe-4S single cluster domain	-	-	-	ko:K06937	-	-	-	-	ko00000,ko01000	-	-	-	Fer4_12,Fer4_14,Intein_splicing,LAGLIDADG_3,Radical_SAM
NODE_1149_length_9093_cov_1734.264328_1	386456.JQKN01000001_gene2259	1.60E-69	219	COG0149@1|root,arCOG01087@2157|Archaea,2XTY3@28890|Euryarchaeota,23NS2@183925|Methanobacteria	183925|Methanobacteria	G	Involved in the gluconeogenesis. Catalyzes stereospecifically the conversion of dihydroxyacetone phosphate (DHAP) to D-glyceraldehyde-3-phosphate (G3P)	tpiA	-	5.3.1.1	ko:K01803	ko00010,ko00051,ko00562,ko00710,ko01100,ko01110,ko01120,ko01130,ko01200,ko01230,map00010,map00051,map00562,map00710,map01100,map01110,map01120,map01130,map01200,map01230	M00001,M00002,M00003	R01015	RC00423	ko00000,ko00001,ko00002,ko01000,ko04147	-	-	-	TIM,ThiG
NODE_1149_length_9093_cov_1734.264328_2	579137.Metvu_0695	1.21E-166	497	COG2511@1|root,arCOG01719@2157|Archaea,2XT73@28890|Euryarchaeota,23QDW@183939|Methanococci	183939|Methanococci	J	Allows the formation of correctly charged Gln-tRNA(Gln) through the transamidation of misacylated Glu-tRNA(Gln) in organisms which lack glutaminyl-tRNA synthetase. The reaction takes place in the presence of glutamine and ATP through an activated gamma-phospho-Glu-tRNA(Gln). The GatDE system is specific for glutamate and does not act on aspartate	gatE	GO:0003674,GO:0003824,GO:0006082,GO:0006139,GO:0006399,GO:0006520,GO:0006725,GO:0006807,GO:0008150,GO:0008152,GO:0009987,GO:0016070,GO:0016874,GO:0016879,GO:0016884,GO:0019752,GO:0034641,GO:0034660,GO:0043038,GO:0043039,GO:0043170,GO:0043436,GO:0044237,GO:0044238,GO:0044281,GO:0046483,GO:0050567,GO:0070681,GO:0071704,GO:0090304,GO:0140098,GO:0140101,GO:1901360,GO:1901564	6.3.5.7	ko:K03330	ko00970,ko01100,map00970,map01100	-	R03905	RC00010	ko00000,ko00001,ko01000	-	-	-	GAD,GatB_N,GatB_Yqey
NODE_1149_length_9093_cov_1734.264328_4	1041930.Mtc_0699	4.10E-88	278	COG0076@1|root,arCOG00027@2157|Archaea,2XT09@28890|Euryarchaeota,2N9FF@224756|Methanomicrobia	224756|Methanomicrobia	F	Catalyzes the decarboxylation of L-tyrosine to produce tyramine for methanofuran biosynthesis. Can also catalyze the decarboxylation of L-aspartate to produce beta-alanine for coenzyme A (CoA) biosynthesis	mfnA	-	4.1.1.11,4.1.1.25	ko:K18933	ko00350,ko00410,ko00680,ko00770,ko01100,ko01110,map00350,map00410,map00680,map00770,map01100,map01110	-	R00489,R00736	RC00299	ko00000,ko00001,ko01000	-	-	-	Pyridoxal_deC
NODE_1149_length_9093_cov_1734.264328_6	868131.MSWAN_1549	1.80E-40	145	COG2129@1|root,arCOG01145@2157|Archaea,2XXMZ@28890|Euryarchaeota,23P3K@183925|Methanobacteria	183925|Methanobacteria	S	Metallophosphoesterase, calcineurin superfamily	-	-	-	ko:K07096	-	-	-	-	ko00000	-	-	-	Metallophos,Metallophos_2
NODE_1149_length_9093_cov_1734.264328_7	647113.Metok_1428	1.11E-186	532	COG0499@1|root,arCOG04137@2157|Archaea,2XT4S@28890|Euryarchaeota,23QGS@183939|Methanococci	183939|Methanococci	H	May play a key role in the regulation of the intracellular concentration of adenosylhomocysteine	ahcY	GO:0000096,GO:0003674,GO:0003824,GO:0004013,GO:0005575,GO:0005622,GO:0005623,GO:0005737,GO:0005829,GO:0006082,GO:0006139,GO:0006520,GO:0006534,GO:0006555,GO:0006575,GO:0006725,GO:0006732,GO:0006790,GO:0006807,GO:0008150,GO:0008152,GO:0009066,GO:0009069,GO:0009116,GO:0009119,GO:0009987,GO:0016787,GO:0016801,GO:0016802,GO:0017144,GO:0019752,GO:0033353,GO:0034641,GO:0042278,GO:0043436,GO:0044237,GO:…	3.3.1.1	ko:K01251	ko00270,ko01100,map00270,map01100	M00035	R00192,R04936	RC00056,RC00069,RC01161,RC01243	ko00000,ko00001,ko00002,ko01000,ko01009,ko04147	-	-	-	AdoHcyase,AdoHcyase_NAD
NODE_1150_length_9092_cov_1570.855815_1	1297742.A176_06726	6.55E-11	75.1	COG4935@1|root,COG5184@1|root,COG4935@2|Bacteria,COG5184@2|Bacteria,1R504@1224|Proteobacteria,42QHC@68525|delta/epsilon subdivisions,2WKUI@28221|Deltaproteobacteria	28221|Deltaproteobacteria	DZ	Alpha-tubulin suppressor and related RCC1 domain-containing proteins	-	-	-	-	-	-	-	-	-	-	-	-	Cu-binding_MopE,RCC1
NODE_1150_length_9092_cov_1570.855815_2	658655.HMPREF0988_00181	6.11E-36	134	COG0107@1|root,COG0139@1|root,COG0140@1|root,COG0107@2|Bacteria,COG0139@2|Bacteria,COG0140@2|Bacteria,1UYNA@1239|Firmicutes,247RS@186801|Clostridia,27IPN@186928|unclassified Lachnospiraceae	186801|Clostridia	E	Phosphoribosyl-AMP cyclohydrolase	hisI	-	3.5.4.19,3.6.1.31	ko:K01496,ko:K11755	ko00340,ko01100,ko01110,ko01230,map00340,map01100,map01110,map01230	M00026	R04035,R04037	RC00002,RC01055	ko00000,ko00001,ko00002,ko01000	-	-	iHN637.CLJU_RS05760	His_biosynth,PRA-CH,PRA-PH
NODE_1150_length_9092_cov_1570.855815_3	644281.MFS40622_1754	7.59E-09	58.5	COG1736@1|root,arCOG04112@2157|Archaea,2XSY5@28890|Euryarchaeota,23Q99@183939|Methanococci	183939|Methanococci	J	PFAM Diphthamide synthesis DPH2 protein	-	GO:0006417,GO:0006448,GO:0006464,GO:0006807,GO:0008150,GO:0008152,GO:0009058,GO:0009889,GO:0009987,GO:0010468,GO:0010556,GO:0010608,GO:0017182,GO:0017183,GO:0018193,GO:0018202,GO:0019222,GO:0019538,GO:0031323,GO:0031326,GO:0032268,GO:0034248,GO:0036211,GO:0043170,GO:0043412,GO:0044237,GO:0044238,GO:0044249,GO:0044260,GO:0044267,GO:0050789,GO:0050794,GO:0051171,GO:0051246,GO:0060255,GO:0065007,GO:…	2.5.1.108	ko:K07561	-	-	R10455	RC00021,RC03180	ko00000,ko01000,ko03012	-	-	-	Diphthamide_syn
NODE_1150_length_9092_cov_1570.855815_4	387631.Asulf_01681	1.88E-15	82.4	COG1499@1|root,arCOG04149@2157|Archaea,2XUAI@28890|Euryarchaeota,2464I@183980|Archaeoglobi	183980|Archaeoglobi	J	PFAM NMD3 family	-	-	-	ko:K07562	ko03008,ko03013,map03008,map03013	-	-	-	ko00000,ko00001,ko03009	-	-	-	NMD3
NODE_1150_length_9092_cov_1570.855815_5	439481.Aboo_1145	8.05E-39	145	COG2404@1|root,arCOG00423@2157|Archaea,2Y6YG@28890|Euryarchaeota,3F2WE@33867|unclassified Euryarchaeota	28890|Euryarchaeota	S	phosphohydrolase (DHH superfamily)	-	-	-	ko:K07097	-	-	-	-	ko00000	-	-	-	-
NODE_1150_length_9092_cov_1570.855815_7	748449.Halha_1919	7.81E-18	86.3	COG0569@1|root,COG0569@2|Bacteria,1UD9U@1239|Firmicutes,25HY7@186801|Clostridia,3WBIC@53433|Halanaerobiales	186801|Clostridia	P	PFAM TrkA-N domain	-	-	-	ko:K03499	-	-	-	-	ko00000,ko02000	2.A.38.1,2.A.38.4	-	-	TrkA_C,TrkA_N
NODE_1150_length_9092_cov_1570.855815_8	1183377.Py04_1430	1.69E-69	225	COG0144@1|root,arCOG00973@2157|Archaea,2XUFZ@28890|Euryarchaeota,243DP@183968|Thermococci	183968|Thermococci	J	Belongs to the class I-like SAM-binding methyltransferase superfamily. RsmB NOP family	-	GO:0000049,GO:0001510,GO:0003674,GO:0003676,GO:0003723,GO:0003824,GO:0005488,GO:0006139,GO:0006396,GO:0006399,GO:0006400,GO:0006725,GO:0006807,GO:0008033,GO:0008150,GO:0008152,GO:0008168,GO:0008173,GO:0008175,GO:0008757,GO:0009451,GO:0009987,GO:0010467,GO:0016070,GO:0016427,GO:0016428,GO:0016740,GO:0016741,GO:0030488,GO:0032259,GO:0034470,GO:0034641,GO:0034660,GO:0043170,GO:0043412,GO:0043414,GO:…	-	ko:K22446	-	-	-	-	ko00000,ko01000,ko03016	-	-	-	Methyltr_RsmB-F,Methyltr_RsmF_N
NODE_1150_length_9092_cov_1570.855815_9	797209.ZOD2009_19903	0.00068	46.2	arCOG02286@1|root,arCOG02286@2157|Archaea,2XVQC@28890|Euryarchaeota,23V9K@183963|Halobacteria	183963|Halobacteria	S	Pfam:Nol1_Nop2_Fmu_2	-	-	-	-	-	-	-	-	-	-	-	-	Methyltranf_PUA
NODE_1150_length_9092_cov_1570.855815_10	178306.PAE2157	4.36E-15	75.9	COG1339@1|root,arCOG01904@2157|Archaea,2XR2X@28889|Crenarchaeota	28889|Crenarchaeota	H	Catalyzes the CTP-dependent phosphorylation of riboflavin (vitamin B2) to form flavin mononucleotide (FMN)	ribK	-	2.7.1.161	ko:K07732	ko00740,ko01100,map00740,map01100	-	R08574	RC00002,RC00017	ko00000,ko00001,ko01000	-	-	-	CTP-dep_RFKase,HTH_24,MarR_2
NODE_1188_length_8853_cov_1566.913276_2	877455.Metbo_0863	7.28E-101	313	COG1035@1|root,COG1941@1|root,arCOG02473@2157|Archaea,arCOG02652@2157|Archaea,2XZ31@28890|Euryarchaeota	28890|Euryarchaeota	C	PFAM 4Fe-4S ferredoxin, iron-sulfur binding domain protein	-	-	1.12.98.1	ko:K00441	ko00680,ko01100,ko01120,map00680,map01100,map01120	-	R03025	RC02628	ko00000,ko00001,ko01000	-	-	-	Fer4,Fer4_7,FrhB_FdhB_C,FrhB_FdhB_N
NODE_1188_length_8853_cov_1566.913276_3	1429046.RR21198_5457	2.30E-08	63.2	COG2327@1|root,COG2327@2|Bacteria	2|Bacteria	S	slime layer polysaccharide biosynthetic process	-	-	-	ko:K16710	-	-	-	-	ko00000	-	-	-	PS_pyruv_trans
NODE_1188_length_8853_cov_1566.913276_4	877455.Metbo_0862	1.88E-12	69.3	COG2327@1|root,arCOG04826@2157|Archaea,2Y123@28890|Euryarchaeota	28890|Euryarchaeota	M	PFAM Polysaccharide pyruvyl transferase	-	-	-	-	-	-	-	-	-	-	-	-	PS_pyruv_trans
NODE_1188_length_8853_cov_1566.913276_5	370438.PTH_0394	1.01E-32	135	COG2244@1|root,COG2244@2|Bacteria,1VWNA@1239|Firmicutes,251Z5@186801|Clostridia,265PM@186807|Peptococcaceae	186801|Clostridia	S	involved in the export of O-antigen and teichoic acid	-	-	-	-	-	-	-	-	-	-	-	-	-
NODE_1188_length_8853_cov_1566.913276_7	868131.MSWAN_0176	4.09E-05	47.8	arCOG03400@1|root,arCOG03400@2157|Archaea,2XZZ2@28890|Euryarchaeota,23P7G@183925|Methanobacteria	183925|Methanobacteria	S	Nucleic acid binding	-	-	-	-	-	-	-	-	-	-	-	-	tRNA_anti-codon,tRNA_anti_2
NODE_1195_length_8827_cov_1470.267556_1	666681.M301_1541	2.53E-16	81.6	COG2054@1|root,COG2054@2|Bacteria,1MZY4@1224|Proteobacteria,2VRWS@28216|Betaproteobacteria,2KMVY@206350|Nitrosomonadales	206350|Nitrosomonadales	S	PFAM aspartate glutamate uridylate kinase	-	-	-	-	-	-	-	-	-	-	-	-	AA_kinase
NODE_1195_length_8827_cov_1470.267556_2	391623.TERMP_00585	1.06E-67	237	COG1193@1|root,arCOG02895@2157|Archaea,2XU2F@28890|Euryarchaeota,243AJ@183968|Thermococci	183968|Thermococci	L	Has ATPase and non-specific DNA-binding activities	mutS2	-	-	ko:K07456	ko03430,map03430	-	-	-	ko00000,ko00001,ko03400	-	-	-	MutS_V
NODE_1195_length_8827_cov_1470.267556_3	1507.HMPREF0262_02608	1.17E-89	289	COG0513@1|root,COG0513@2|Bacteria,1TPAP@1239|Firmicutes,247IT@186801|Clostridia,36DXA@31979|Clostridiaceae	186801|Clostridia	L	Belongs to the DEAD box helicase family	cshA	-	3.6.4.13	ko:K05592	ko03018,map03018	-	-	-	ko00000,ko00001,ko01000,ko03009,ko03019	-	-	-	DEAD,DbpA,Helicase_C
NODE_1195_length_8827_cov_1470.267556_4	1163730.FFONT_0361	1.35E-270	770	COG0464@1|root,arCOG01308@2157|Archaea,2XPPI@28889|Crenarchaeota	28889|Crenarchaeota	O	Cell division protein 48 (CDC48), domain 2	-	-	-	ko:K13525	ko04141,ko05134,map04141,map05134	M00400,M00403	-	-	ko00000,ko00001,ko00002,ko03019,ko04131,ko04147	3.A.16.1	-	-	AAA,CDC48_2,CDC48_N,Vps4_C
NODE_1195_length_8827_cov_1470.267556_5	679926.Mpet_1280	0.000603	43.1	COG2896@1|root,arCOG00930@2157|Archaea,2XT7P@28890|Euryarchaeota,2N9FQ@224756|Methanomicrobia	224756|Methanomicrobia	H	Catalyzes the cyclization of GTP to (8S)-3',8-cyclo-7,8- dihydroguanosine 5'-triphosphate	moaA	-	4.1.99.22	ko:K03639	ko00790,ko01100,ko04122,map00790,map01100,map04122	-	R09394	RC03420	ko00000,ko00001,ko01000	-	-	-	Fer4_12,Fer4_14,Mob_synth_C,Radical_SAM
NODE_1195_length_8827_cov_1470.267556_6	593750.Metfor_1406	2.68E-86	275	COG0438@1|root,arCOG01411@2157|Archaea,2Y8B0@28890|Euryarchaeota	28890|Euryarchaeota	M	Glycosyl transferases group 1	-	-	-	-	-	-	-	-	-	-	-	-	Glyco_transf_4,Glycos_transf_1
NODE_1195_length_8827_cov_1470.267556_7	593750.Metfor_0202	1.46E-49	179	COG0367@1|root,arCOG00071@2157|Archaea,2XV5E@28890|Euryarchaeota,2N9BC@224756|Methanomicrobia	224756|Methanomicrobia	E	TIGRFAM asparagine synthase (glutamine-hydrolyzing)	asnB-1	-	6.3.5.4	ko:K01953	ko00250,ko01100,ko01110,map00250,map01100,map01110	-	R00578	RC00010	ko00000,ko00001,ko01000,ko01002	-	-	-	Asn_synthase,GATase_7
NODE_1199_length_8786_cov_1475.448059_1	335543.Sfum_3131	1.29E-38	138	COG4656@1|root,COG4656@2|Bacteria,1MWAX@1224|Proteobacteria,42NJM@68525|delta/epsilon subdivisions,2WJJB@28221|Deltaproteobacteria,2MRCN@213462|Syntrophobacterales	28221|Deltaproteobacteria	C	Methylene-tetrahydrofolate reductase C terminal	-	-	-	-	-	-	-	-	-	-	-	-	MTHFR_C
NODE_1199_length_8786_cov_1475.448059_2	572546.Arcpr_0253	3.01E-38	142	COG1351@1|root,arCOG01883@2157|Archaea,2XY5D@28890|Euryarchaeota	28890|Euryarchaeota	F	Catalyzes the reductive methylation of 2'-deoxyuridine- 5'-monophosphate (dUMP) to 2'-deoxythymidine-5'-monophosphate (dTMP) while utilizing 5,10-methylenetetrahydrofolate (mTHF) as the methyl donor, and NADPH and FADH(2) as the reductant	thyX	-	2.1.1.148	ko:K03465	ko00240,ko00670,ko01100,map00240,map00670,map01100	-	R06613	RC00022,RC00332	ko00000,ko00001,ko01000	-	-	-	Thy1
NODE_1199_length_8786_cov_1475.448059_3	748727.CLJU_c37610	7.14E-56	190	COG0685@1|root,COG0685@2|Bacteria,1UHX4@1239|Firmicutes,25E62@186801|Clostridia,36UUQ@31979|Clostridiaceae	186801|Clostridia	E	Methylenetetrahydrofolate reductase	metF	-	1.5.1.20	ko:K00297	ko00670,ko00720,ko01100,ko01120,ko01200,ko01523,map00670,map00720,map01100,map01120,map01200,map01523	M00377	R01224,R07168	RC00081	ko00000,ko00001,ko00002,ko01000	-	-	-	MTHFR
NODE_1199_length_8786_cov_1475.448059_4	1041930.Mtc_1212	0	938	COG0046@1|root,arCOG00641@2157|Archaea,2XU49@28890|Euryarchaeota,2N93B@224756|Methanomicrobia	224756|Methanomicrobia	F	Part of the phosphoribosylformylglycinamidine synthase complex involved in the purines biosynthetic pathway. Catalyzes the ATP-dependent conversion of formylglycinamide ribonucleotide (FGAR) and glutamine to yield formylglycinamidine ribonucleotide (FGAM) and glutamate. The FGAM synthase complex is composed of three subunits. PurQ produces an ammonia molecule by converting glutamine to glutamate.…	purL	-	6.3.5.3	ko:K01952	ko00230,ko01100,ko01110,ko01130,map00230,map01100,map01110,map01130	M00048	R04463	RC00010,RC01160	ko00000,ko00001,ko00002,ko01000	-	-	iAF692.Mbar_A0536	AIRS,AIRS_C
NODE_1199_length_8786_cov_1475.448059_5	243232.MJ_0152	3.85E-155	465	COG1152@1|root,COG1614@1|root,arCOG02428@2157|Archaea,arCOG04360@2157|Archaea,2XU0D@28890|Euryarchaeota,23Q7P@183939|Methanococci	183939|Methanococci	C	Part of a complex that catalyzes the reversible cleavage of acetyl-CoA, allowing autotrophic growth from CO(2). The alpha- epsilon complex generates CO from CO(2), while the beta subunit (this protein) combines the CO with CoA and a methyl group to form acetyl-CoA. The methyl group, which is incorporated into acetyl- CoA, is transferred to the beta subunit by a corrinoid iron-sulfur protein (the …	cdhC	-	1.2.7.4	ko:K00192,ko:K00193	ko00680,ko01120,ko01200,map00680,map01120,map01200	M00357,M00422	R07157,R09096,R10219	RC00004,RC00113,RC02800,RC02977	ko00000,ko00001,ko00002,ko01000	-	-	-	CdhC
NODE_1199_length_8786_cov_1475.448059_6	693661.Arcve_0325	2.51E-52	176	COG1180@1|root,arCOG00952@2157|Archaea,2XW90@28890|Euryarchaeota,2473U@183980|Archaeoglobi	183980|Archaeoglobi	O	PFAM Radical SAM	-	-	1.97.1.4	ko:K04069	-	-	R04710	-	ko00000,ko01000	-	-	-	Fer4_12,Radical_SAM
NODE_1218_length_8616_cov_1461.559748_4	374847.Kcr_0808	8.87E-41	143	COG1254@1|root,arCOG01674@2157|Archaea	2157|Archaea	C	Belongs to the acylphosphatase family	-	-	-	-	-	-	-	-	-	-	-	-	Acylphosphatase
NODE_1218_length_8616_cov_1461.559748_5	243232.MJ_1568	5.06E-36	130	COG1514@1|root,arCOG01736@2157|Archaea,2XZ2M@28890|Euryarchaeota,23R23@183939|Methanococci	183939|Methanococci	J	Hydrolyzes RNA 2',3'-cyclic phosphodiester to an RNA 2'- phosphomonoester	-	GO:0003674,GO:0005488,GO:0005515,GO:0005575,GO:0005622,GO:0005623,GO:0005737,GO:0005829,GO:0008104,GO:0008150,GO:0009966,GO:0010646,GO:0010738,GO:0023051,GO:0033036,GO:0034237,GO:0044424,GO:0044444,GO:0044464,GO:0048583,GO:0050789,GO:0050794,GO:0051018,GO:0051179,GO:0065007,GO:1902531	3.1.4.58	ko:K01975	-	-	-	-	ko00000,ko01000,ko03016	-	-	-	LigT_PEase
NODE_1218_length_8616_cov_1461.559748_6	1151117.AJLF01000001_gene1719	4.03E-45	157	COG0164@1|root,arCOG04121@2157|Archaea,2XWYC@28890|Euryarchaeota,242VW@183968|Thermococci	183968|Thermococci	L	Endonuclease that specifically degrades the RNA of RNA- DNA hybrids	rnhB	GO:0003674,GO:0003824,GO:0004518,GO:0004519,GO:0004521,GO:0004523,GO:0004540,GO:0005575,GO:0005622,GO:0005623,GO:0006139,GO:0006259,GO:0006260,GO:0006261,GO:0006271,GO:0006273,GO:0006281,GO:0006298,GO:0006401,GO:0006725,GO:0006807,GO:0006950,GO:0006974,GO:0008150,GO:0008152,GO:0009056,GO:0009057,GO:0009058,GO:0009059,GO:0009987,GO:0016070,GO:0016787,GO:0016788,GO:0016891,GO:0016893,GO:0019439,GO:…	3.1.26.4	ko:K03470	ko03030,map03030	-	-	-	ko00000,ko00001,ko01000,ko03032	-	-	-	RNase_HII
NODE_1218_length_8616_cov_1461.559748_7	589924.Ferp_1410	4.20E-142	424	COG0119@1|root,arCOG02092@2157|Archaea,2XSZJ@28890|Euryarchaeota,2461U@183980|Archaeoglobi	183980|Archaeoglobi	E	Catalyzes the condensation of pyruvate and acetyl- coenzyme A to form (R)-citramalate	cimA	-	2.3.1.182	ko:K09011	ko00290,ko00660,ko01100,ko01210,ko01230,map00290,map00660,map01100,map01210,map01230	M00535	R07399	RC00004,RC01205	br01601,ko00000,ko00001,ko00002,ko01000	-	-	-	HMGL-like,LeuA_dimer
NODE_1218_length_8616_cov_1461.559748_9	647113.Metok_1573	4.65E-10	60.8	COG1412@1|root,arCOG04312@2157|Archaea,2XZ0Z@28890|Euryarchaeota,23R3R@183939|Methanococci	183939|Methanococci	V	SMART Nucleotide binding protein, PINc	-	GO:0006139,GO:0006364,GO:0006396,GO:0006725,GO:0006807,GO:0008150,GO:0008152,GO:0009987,GO:0010467,GO:0016070,GO:0016072,GO:0022613,GO:0034470,GO:0034641,GO:0034660,GO:0042254,GO:0043170,GO:0044085,GO:0044237,GO:0044238,GO:0046483,GO:0071704,GO:0071840,GO:0090304,GO:1901360	-	ko:K07158	-	-	-	-	ko00000	-	-	-	Fcf1
NODE_1261_length_8403_cov_1502.416507_1	1210908.HSB1_43070	4.62E-43	165	COG1474@1|root,arCOG00467@2157|Archaea,2XSUE@28890|Euryarchaeota,23SHX@183963|Halobacteria	183963|Halobacteria	L	Involved in regulation of DNA replication	-	-	-	-	-	-	-	-	-	-	-	-	AAA_22,Cdc6_C
NODE_1261_length_8403_cov_1502.416507_3	1094980.Mpsy_2716	1.75E-09	59.3	COG2450@1|root,arCOG02263@2157|Archaea,2XXYF@28890|Euryarchaeota,2N9X3@224756|Methanomicrobia	224756|Methanomicrobia	D	Pfam:DUF552	-	-	-	ko:K09152	-	-	-	-	ko00000	-	-	-	SepF
NODE_1261_length_8403_cov_1502.416507_5	195522.BD01_0334	6.92E-31	118	COG1096@1|root,arCOG00676@2157|Archaea,2XYYA@28890|Euryarchaeota,243T0@183968|Thermococci	183968|Thermococci	J	Non-catalytic component of the exosome, which is a complex involved in RNA degradation. Increases the RNA binding and the efficiency of RNA degradation. Helpful for the interaction of the exosome with A-poor RNAs	csl4	-	-	ko:K07573	ko03018,map03018	M00390,M00391	-	-	ko00000,ko00001,ko00002,ko03019	-	-	-	ECR1_N,EXOSC1
NODE_1261_length_8403_cov_1502.416507_6	570268.ANBB01000044_gene1818	1.83E-10	62	COG0517@1|root,COG0517@2|Bacteria,2IHPB@201174|Actinobacteria,4EJNY@85012|Streptosporangiales	201174|Actinobacteria	S	Domain in cystathionine beta-synthase and other proteins.	-	-	-	-	-	-	-	-	-	-	-	-	CBS
NODE_1261_length_8403_cov_1502.416507_7	647113.Metok_0571	1.59E-50	171	COG0528@1|root,arCOG00858@2157|Archaea,2XT3U@28890|Euryarchaeota,23Q4G@183939|Methanococci	183939|Methanococci	F	Catalyzes the reversible phosphorylation of UMP to UDP	pyrH	-	2.7.4.22	ko:K09903	ko00240,ko01100,map00240,map01100	-	R00158	RC00002	ko00000,ko00001,ko01000	-	-	-	AA_kinase
NODE_1261_length_8403_cov_1502.416507_8	224325.AF_1012	8.03E-30	125	COG1244@1|root,arCOG01360@2157|Archaea,2XT5Q@28890|Euryarchaeota,245R5@183980|Archaeoglobi	183980|Archaeoglobi	S	SMART Elongator protein 3 MiaB NifB	-	-	-	ko:K06936	-	-	-	-	ko00000	-	-	-	Radical_SAM
NODE_1261_length_8403_cov_1502.416507_9	272844.PAB0035	8.78E-27	110	COG1890@1|root,arCOG04186@2157|Archaea,2XSX9@28890|Euryarchaeota,242YU@183968|Thermococci	183968|Thermococci	J	Belongs to the eukaryotic ribosomal protein eS1 family	rps3ae	GO:0002181,GO:0003674,GO:0003735,GO:0005198,GO:0005575,GO:0005622,GO:0005623,GO:0005737,GO:0005829,GO:0006412,GO:0006518,GO:0006807,GO:0008150,GO:0008152,GO:0009058,GO:0009059,GO:0009987,GO:0010467,GO:0019538,GO:0034641,GO:0034645,GO:0043043,GO:0043170,GO:0043603,GO:0043604,GO:0044237,GO:0044238,GO:0044249,GO:0044260,GO:0044267,GO:0044271,GO:0044424,GO:0044444,GO:0044464,GO:0071704,GO:1901564,GO:…	-	ko:K02984	ko03010,map03010	M00177,M00179	-	-	br01610,ko00000,ko00001,ko00002,ko03011	-	-	-	Ribosomal_S3Ae
NODE_1287_length_8275_cov_1624.240024_2	656519.Halsa_2156	1.22E-41	149	COG0134@1|root,COG0134@2|Bacteria,1TR94@1239|Firmicutes,249ZY@186801|Clostridia,3WBPX@53433|Halanaerobiales	186801|Clostridia	E	Belongs to the TrpC family	trpC	-	4.1.1.48	ko:K01609	ko00400,ko01100,ko01110,ko01130,ko01230,map00400,map01100,map01110,map01130,map01230	M00023	R03508	RC00944	ko00000,ko00001,ko00002,ko01000	-	-	-	IGPS
NODE_1287_length_8275_cov_1624.240024_3	1343739.PAP_06575	1.01E-31	122	COG2090@1|root,arCOG04171@2157|Archaea,2XXWX@28890|Euryarchaeota,2445E@183968|Thermococci	183968|Thermococci	S	Domain of unknown function (DUF371)	-	-	-	ko:K09738	-	-	-	-	ko00000	-	-	-	DUF371
NODE_1287_length_8275_cov_1624.240024_4	1123514.KB905902_gene314	4.11E-18	82.8	COG1238@1|root,COG1238@2|Bacteria,1RHUV@1224|Proteobacteria,1S69A@1236|Gammaproteobacteria,460MJ@72273|Thiotrichales	72273|Thiotrichales	S	SNARE associated Golgi protein	-	-	-	-	-	-	-	-	-	-	-	-	SNARE_assoc
NODE_1287_length_8275_cov_1624.240024_5	573064.Mefer_1023	5.13E-62	213	COG1405@1|root,arCOG01981@2157|Archaea,2XT0Z@28890|Euryarchaeota,23QG1@183939|Methanococci	183939|Methanococci	K	Stabilizes TBP binding to an archaeal box-A promoter. Also responsible for recruiting RNA polymerase II to the pre- initiation complex (DNA-TBP-TFIIB)	tfb	-	-	ko:K03124	ko03022,ko05169,ko05203,map03022,map05169,map05203	-	-	-	ko00000,ko00001,ko03021	-	-	-	Intein_splicing,TFIIB,TF_Zn_Ribbon
NODE_1287_length_8275_cov_1624.240024_6	926561.KB900617_gene1553	6.52E-65	207	COG4106@1|root,COG4106@2|Bacteria,1V188@1239|Firmicutes,24CX5@186801|Clostridia	186801|Clostridia	S	Methyltransferase type 11	-	-	-	-	-	-	-	-	-	-	-	-	Methyltransf_11,Methyltransf_25,Methyltransf_31
NODE_1287_length_8275_cov_1624.240024_7	926561.KB900617_gene1553	2.91E-12	66.6	COG4106@1|root,COG4106@2|Bacteria,1V188@1239|Firmicutes,24CX5@186801|Clostridia	186801|Clostridia	S	Methyltransferase type 11	-	-	-	-	-	-	-	-	-	-	-	-	Methyltransf_11,Methyltransf_25,Methyltransf_31
NODE_1287_length_8275_cov_1624.240024_8	556261.HMPREF0240_03287	2.35E-05	52.4	COG0705@1|root,COG0705@2|Bacteria,1TQXT@1239|Firmicutes,247PT@186801|Clostridia,36H7U@31979|Clostridiaceae	186801|Clostridia	S	Rhomboid family	gluP	-	3.4.21.105	ko:K19225	-	-	-	-	ko00000,ko01000,ko01002	-	-	-	Rhomboid
NODE_1287_length_8275_cov_1624.240024_9	523845.AQXV01000046_gene847	1.11E-15	74.3	COG2004@1|root,arCOG04182@2157|Archaea,2XXXB@28890|Euryarchaeota,23R5Q@183939|Methanococci	183939|Methanococci	J	Belongs to the eukaryotic ribosomal protein eS24 family	rps24e	-	-	ko:K02974	ko03010,map03010	M00177,M00179	-	-	br01610,ko00000,ko00001,ko00002,ko03011	-	-	-	Ribosomal_S24e
NODE_1287_length_8275_cov_1624.240024_10	565033.GACE_0911	9.50E-18	75.9	COG1998@1|root,arCOG04183@2157|Archaea,2Y11U@28890|Euryarchaeota,246I6@183980|Archaeoglobi	183980|Archaeoglobi	J	Belongs to the eukaryotic ribosomal protein eS31 family	rps27ae	-	-	ko:K02977	ko03010,map03010	M00177,M00179	-	-	br01610,ko00000,ko00001,ko00002,ko03011,ko04147	-	-	-	Ribosomal_S27
NODE_1308_length_8131_cov_1447.245295_1	747365.Thena_1637	0	1075	COG0365@1|root,COG0365@2|Bacteria,1TQTI@1239|Firmicutes,24E00@186801|Clostridia,42FQ1@68295|Thermoanaerobacterales	186801|Clostridia	I	Catalyzes the conversion of acetate into acetyl-CoA (AcCoA), an essential intermediate at the junction of anabolic and catabolic pathways. AcsA undergoes a two-step reaction. In the first half reaction, AcsA combines acetate with ATP to form acetyl-adenylate (AcAMP) intermediate. In the second half reaction, it can then transfer the acetyl group from AcAMP to the sulfhydryl group of CoA, forming …	-	-	6.2.1.1	ko:K01895	ko00010,ko00620,ko00640,ko00680,ko00720,ko01100,ko01110,ko01120,ko01130,ko01200,map00010,map00620,map00640,map00680,map00720,map01100,map01110,map01120,map01130,map01200	M00357	R00235,R00236,R00316,R00926,R01354	RC00004,RC00012,RC00043,RC00070,RC02746,RC02816	ko00000,ko00001,ko00002,ko01000,ko01004	-	-	-	ACAS_N,AMP-binding,AMP-binding_C
NODE_1308_length_8131_cov_1447.245295_3	1121335.Clst_2603	1.82E-09	60.1	COG0517@1|root,COG0517@2|Bacteria,1V9ZB@1239|Firmicutes,25ESC@186801|Clostridia,3WJTG@541000|Ruminococcaceae	186801|Clostridia	S	PFAM CBS domain containing protein	-	-	-	-	-	-	-	-	-	-	-	-	CBS
NODE_1308_length_8131_cov_1447.245295_4	573063.Metin_0613	4.71E-97	306	COG5253@1|root,arCOG04169@2157|Archaea,2XT9A@28890|Euryarchaeota,23QHI@183939|Methanococci	183939|Methanococci	U	The central subunit of the protein translocation channel SecYEG. Consists of two halves formed by TMs 1-5 and 6-10. These two domains form a lateral gate at the front which open onto the bilayer between TMs 2 and 7, and are clamped together by SecE at the back. The channel is closed by both a pore ring composed of hydrophobic SecY resides and a short helix (helix 2A) on the extracellular side of …	secY	GO:0005575,GO:0005623,GO:0005886,GO:0016020,GO:0044464,GO:0071944	-	ko:K03076	ko02024,ko03060,ko03070,map02024,map03060,map03070	M00335	-	-	ko00000,ko00001,ko00002,ko02044	3.A.5	-	-	SecY
NODE_1308_length_8131_cov_1447.245295_5	415426.Hbut_1322	1.65E-19	87	COG0200@1|root,arCOG00779@2157|Archaea,2XQH0@28889|Crenarchaeota	28889|Crenarchaeota	J	Binds to the 23S rRNA	rpl15	GO:0002181,GO:0003674,GO:0003676,GO:0003723,GO:0003735,GO:0005198,GO:0005488,GO:0005575,GO:0005622,GO:0005623,GO:0005737,GO:0005829,GO:0005840,GO:0006412,GO:0006518,GO:0006807,GO:0008150,GO:0008152,GO:0009058,GO:0009059,GO:0009987,GO:0010467,GO:0015934,GO:0019538,GO:0022625,GO:0022626,GO:0032991,GO:0034641,GO:0034645,GO:0043043,GO:0043170,GO:0043226,GO:0043228,GO:0043229,GO:0043232,GO:0043603,GO:…	-	ko:K02876	ko03010,map03010	M00178,M00179	-	-	br01610,ko00000,ko00001,ko00002,ko03011	-	-	-	Ribosomal_L27A
NODE_1308_length_8131_cov_1447.245295_6	647113.Metok_0787	4.37E-34	124	COG1841@1|root,arCOG04086@2157|Archaea,2XWGP@28890|Euryarchaeota,23QSP@183939|Methanococci	183939|Methanococci	J	PFAM ribosomal protein L30	rpl30	GO:0000463,GO:0000470,GO:0002181,GO:0003674,GO:0003676,GO:0003723,GO:0003735,GO:0005198,GO:0005488,GO:0005575,GO:0005622,GO:0005623,GO:0005737,GO:0005829,GO:0005840,GO:0006139,GO:0006364,GO:0006396,GO:0006412,GO:0006518,GO:0006725,GO:0006807,GO:0008150,GO:0008152,GO:0009058,GO:0009059,GO:0009987,GO:0010467,GO:0015934,GO:0016070,GO:0016072,GO:0019538,GO:0022613,GO:0022625,GO:0022626,GO:0032991,GO:…	-	ko:K02907	ko03010,map03010	M00178,M00179	-	-	br01610,ko00000,ko00001,ko00002,ko03011	-	-	-	Ribosomal_L30
NODE_1308_length_8131_cov_1447.245295_7	517418.Ctha_1417	3.76E-151	437	COG1899@1|root,COG1899@2|Bacteria,1FDI8@1090|Chlorobi	1090|Chlorobi	H	Belongs to the deoxyhypusine synthase family	-	-	2.5.1.46	ko:K00809	-	-	-	-	ko00000,ko01000	-	-	-	DS
NODE_1309_length_8122_cov_2592.055907_2	1121889.AUDM01000015_gene2004	1.49E-06	61.6	COG2273@1|root,COG3419@1|root,COG2273@2|Bacteria,COG3419@2|Bacteria,4PM7U@976|Bacteroidetes	976|Bacteroidetes	G	Hydrolyzes cAMP to 5'-AMP. Plays an important regulatory role in modulating the intracellular concentration of cAMP, thereby influencing cAMP-dependent processes	-	-	-	-	-	-	-	-	-	-	-	-	CBM_4_9
NODE_1325_length_7993_cov_1416.142983_1	406327.Mevan_1625	1.15E-14	76.3	arCOG05068@1|root,arCOG05068@2157|Archaea,2XXY9@28890|Euryarchaeota,23R0P@183939|Methanococci	183939|Methanococci	-	-	-	-	-	-	-	-	-	-	-	-	-	-	-
NODE_1325_length_7993_cov_1416.142983_4	593750.Metfor_2529	2.53E-20	94	arCOG11331@1|root,arCOG11331@2157|Archaea	2157|Archaea	-	-	-	-	-	-	-	-	-	-	-	-	-	-	DUF350
NODE_1325_length_7993_cov_1416.142983_6	351160.RRC43	2.23E-73	238	arCOG01186@1|root,arCOG01186@2157|Archaea	2157|Archaea	G	Mn2 dependent serine threonine protein kinase	-	-	-	-	-	-	-	-	-	-	-	-	APH
NODE_1325_length_7993_cov_1416.142983_7	186497.PF0212	5.10E-144	442	COG0417@1|root,arCOG00328@2157|Archaea,2XU1K@28890|Euryarchaeota,242Z2@183968|Thermococci	183968|Thermococci	L	DNA polymerase	pol	-	2.7.7.7	ko:K02319	ko00230,ko00240,ko01100,ko03030,map00230,map00240,map01100,map03030	-	R00375,R00376,R00377,R00378	RC02795	ko00000,ko00001,ko01000,ko03032	-	-	-	DNA_pol_B,DNA_pol_B_exo1,Intein_splicing,LAGLIDADG_3
NODE_1357_length_7841_cov_1652.595685_2	1158318.ATXC01000001_gene1408	2.25E-64	204	COG2078@1|root,COG2078@2|Bacteria,2G44K@200783|Aquificae	200783|Aquificae	S	PFAM AMMECR1 domain protein	-	-	-	ko:K09141	-	-	-	-	ko00000	-	-	-	AMMECR1
NODE_1357_length_7841_cov_1652.595685_3	1122135.KB893166_gene3096	1.62E-36	147	COG0758@1|root,COG0758@2|Bacteria,1MVF6@1224|Proteobacteria,2TRQE@28211|Alphaproteobacteria	28211|Alphaproteobacteria	LU	Rossmann fold nucleotide-binding protein involved in DNA uptake	dprA	-	-	ko:K04096	-	-	-	-	ko00000	-	-	-	DNA_processg_A
NODE_1357_length_7841_cov_1652.595685_5	1117108.PAALTS15_02132	5.03E-36	136	COG2003@1|root,COG2003@2|Bacteria,1TQ3K@1239|Firmicutes,4HB1W@91061|Bacilli,26S1K@186822|Paenibacillaceae	91061|Bacilli	E	Belongs to the UPF0758 family	radC	-	-	ko:K03630	-	-	-	-	ko00000	-	-	-	RadC
NODE_1357_length_7841_cov_1652.595685_6	1301100.HG529249_gene2401	7.06E-16	86.3	COG1251@1|root,COG1251@2|Bacteria,1UKQX@1239|Firmicutes,25E9F@186801|Clostridia,36E44@31979|Clostridiaceae	186801|Clostridia	C	Pyridine nucleotide-disulphide oxidoreductase	-	-	-	-	-	-	-	-	-	-	-	-	Pyr_redox_2
NODE_1388_length_7711_cov_1376.658046_2	272134.KB731324_gene4866	1.91E-07	55.5	2DMID@1|root,32RSF@2|Bacteria	2|Bacteria	-	-	-	-	-	-	-	-	-	-	-	-	-	-	AbiEii,DUF2204
NODE_1388_length_7711_cov_1376.658046_4	1408323.JQKK01000008_gene2070	0.00017	45.4	COG1669@1|root,COG1669@2|Bacteria,1VBZU@1239|Firmicutes,24VNT@186801|Clostridia,27PBK@186928|unclassified Lachnospiraceae	186801|Clostridia	S	Nucleotidyltransferase domain	-	-	-	-	-	-	-	-	-	-	-	-	NTP_transf_2
NODE_1388_length_7711_cov_1376.658046_6	580327.Tthe_2060	4.35E-101	305	COG1210@1|root,COG1210@2|Bacteria,1TQ24@1239|Firmicutes,25E5A@186801|Clostridia,42EY9@68295|Thermoanaerobacterales	186801|Clostridia	M	TIGRFAM UTP--glucose-1-phosphate uridylyltransferase	galU	-	2.7.7.9	ko:K00963	ko00040,ko00052,ko00500,ko00520,ko01100,ko01130,map00040,map00052,map00500,map00520,map01100,map01130	M00129,M00361,M00362,M00549	R00289	RC00002	ko00000,ko00001,ko00002,ko01000	-	-	-	NTP_transferase
NODE_1388_length_7711_cov_1376.658046_8	933262.AXAM01000007_gene2037	4.94E-127	371	COG1502@1|root,COG1502@2|Bacteria,1R51A@1224|Proteobacteria,42PGS@68525|delta/epsilon subdivisions,2X5MQ@28221|Deltaproteobacteria	28221|Deltaproteobacteria	I	ORF6N domain	-	-	-	-	-	-	-	-	-	-	-	-	ORF6N
NODE_1388_length_7711_cov_1376.658046_10	351160.RCIX2404	7.45E-154	449	COG1004@1|root,arCOG00253@2157|Archaea,2XTQY@28890|Euryarchaeota,2N99M@224756|Methanomicrobia	224756|Methanomicrobia	M	Belongs to the UDP-glucose GDP-mannose dehydrogenase family	ugd	-	1.1.1.22	ko:K00012	ko00040,ko00053,ko00520,ko01100,map00040,map00053,map00520,map01100	M00014,M00129,M00361,M00362	R00286	RC00291	ko00000,ko00001,ko00002,ko01000	-	-	iAF692.Mbar_A1119,iAF692.Mbar_A1120	UDPG_MGDP_dh,UDPG_MGDP_dh_C,UDPG_MGDP_dh_N
NODE_1388_length_7711_cov_1376.658046_11	351160.LRC553	1.23E-124	366	COG0451@1|root,arCOG01369@2157|Archaea,2XVMJ@28890|Euryarchaeota,2NAHV@224756|Methanomicrobia	224756|Methanomicrobia	M	3-beta hydroxysteroid dehydrogenase/isomerase family	-	-	4.1.1.35,4.2.1.46	ko:K01710,ko:K08678	ko00520,ko00521,ko00523,ko00525,ko01055,ko01100,ko01130,map00520,map00521,map00523,map00525,map01055,map01100,map01130	M00361,M00793	R01384,R06513	RC00402,RC00508	ko00000,ko00001,ko00002,ko01000	-	-	-	Epimerase,GDP_Man_Dehyd
NODE_1434_length_7496_cov_1485.851902_1	1121423.JONT01000011_gene207	2.27E-127	406	COG1948@1|root,COG4880@2|Bacteria,1TQK0@1239|Firmicutes,247VC@186801|Clostridia,25ZZT@186807|Peptococcaceae	186801|Clostridia	L	Secreted protein with C-terminal beta-propeller domain	-	-	-	-	-	-	-	-	-	-	-	-	Beta_propel
NODE_1434_length_7496_cov_1485.851902_2	289376.THEYE_A0380	3.06E-33	137	COG0863@1|root,COG0863@2|Bacteria	2|Bacteria	L	N-4 methylation of cytosine	-	-	2.1.1.113	ko:K00590	-	-	-	-	ko00000,ko01000,ko02048	-	-	-	MethyltransfD12,N6_N4_Mtase,UPF0020
NODE_1434_length_7496_cov_1485.851902_3	186497.PF1378	2.92E-10	63.2	COG1369@1|root,arCOG01365@2157|Archaea,2XX63@28890|Euryarchaeota,2445Q@183968|Thermococci	183968|Thermococci	J	Part of ribonuclease P, a protein complex that generates mature tRNA molecules by cleaving their 5'-ends	rnp2	GO:0000966,GO:0001682,GO:0003674,GO:0003824,GO:0004518,GO:0004519,GO:0004521,GO:0004526,GO:0004540,GO:0004549,GO:0005575,GO:0006139,GO:0006396,GO:0006399,GO:0006464,GO:0006725,GO:0006807,GO:0008033,GO:0008150,GO:0008152,GO:0009249,GO:0009987,GO:0010467,GO:0016070,GO:0016787,GO:0016788,GO:0016891,GO:0016893,GO:0018065,GO:0018193,GO:0018205,GO:0019538,GO:0030677,GO:0032991,GO:0034470,GO:0034471,GO:…	3.1.26.5	ko:K03537	ko03008,ko03013,map03008,map03013	-	-	-	ko00000,ko00001,ko01000,ko03009,ko03016,ko03029	-	-	-	RNase_P_Rpp14
NODE_1434_length_7496_cov_1485.851902_4	439481.Aboo_0484	9.86E-32	125	COG1736@1|root,arCOG04112@2157|Archaea,2XSY5@28890|Euryarchaeota,3F2K7@33867|unclassified Euryarchaeota	28890|Euryarchaeota	J	Putative diphthamide synthesis protein	dph2	GO:0003674,GO:0003824,GO:0005488,GO:0006417,GO:0006448,GO:0006464,GO:0006732,GO:0006790,GO:0006807,GO:0008150,GO:0008152,GO:0009056,GO:0009058,GO:0009109,GO:0009889,GO:0009987,GO:0010468,GO:0010556,GO:0010608,GO:0016740,GO:0016765,GO:0017144,GO:0017182,GO:0017183,GO:0018193,GO:0018202,GO:0019222,GO:0019538,GO:0031323,GO:0031326,GO:0032268,GO:0034248,GO:0036211,GO:0042737,GO:0043170,GO:0043412,GO:…	2.5.1.108	ko:K07561	-	-	R10455	RC00021,RC03180	ko00000,ko01000,ko03012	-	-	-	Diphthamide_syn
NODE_1434_length_7496_cov_1485.851902_5	673860.AciM339_0592	1.20E-86	269	COG0350@1|root,COG1515@1|root,arCOG00929@2157|Archaea,arCOG02724@2157|Archaea,2XURE@28890|Euryarchaeota,3F2XY@33867|unclassified Euryarchaeota	28890|Euryarchaeota	L	6-O-methylguanine DNA methyltransferase, DNA binding domain	nfi	GO:0005575,GO:0005622,GO:0005623,GO:0005737,GO:0044424,GO:0044464	3.1.21.7	ko:K05982	-	-	-	-	ko00000,ko01000,ko03400	-	-	-	DNA_binding_1,Endonuclease_5
NODE_1460_length_7379_cov_1865.794375_1	868131.MSWAN_0652	3.28E-13	68.9	COG1145@1|root,arCOG02460@2157|Archaea,2Y0N6@28890|Euryarchaeota	28890|Euryarchaeota	C	PFAM 4Fe-4S ferredoxin, iron-sulfur binding domain protein	-	-	-	-	-	-	-	-	-	-	-	-	Fer4,NIL
NODE_1460_length_7379_cov_1865.794375_2	868131.MSWAN_0653	2.38E-186	538	COG1900@1|root,arCOG00620@2157|Archaea,2XVEU@28890|Euryarchaeota,23PYS@183925|Methanobacteria	183925|Methanobacteria	S	SMART Cystathionine beta-synthase, core	-	-	-	-	-	-	-	-	-	-	-	-	CBS,HcyBio
NODE_1460_length_7379_cov_1865.794375_3	439481.Aboo_1358	1.80E-83	259	COG2248@1|root,arCOG00969@2157|Archaea,2XW12@28890|Euryarchaeota,3F35W@33867|unclassified Euryarchaeota	28890|Euryarchaeota	S	Beta-lactamase superfamily domain	-	-	-	ko:K07022	-	-	-	-	ko00000	-	-	-	Lactamase_B_2,Lactamase_B_3
NODE_1460_length_7379_cov_1865.794375_10	192952.MM_0899	1.87E-05	52	COG4742@1|root,arCOG04362@2157|Archaea,2XYCM@28890|Euryarchaeota,2N9SJ@224756|Methanomicrobia	224756|Methanomicrobia	K	Domain of unknown function (DUF1724)	-	-	-	-	-	-	-	-	-	-	-	-	DUF1724
NODE_1460_length_7379_cov_1865.794375_11	552811.Dehly_0814	1.41E-06	50.8	COG3640@1|root,COG3640@2|Bacteria,2GBTX@200795|Chloroflexi,34CQK@301297|Dehalococcoidia	301297|Dehalococcoidia	D	AAA domain	-	-	-	ko:K07321	-	-	-	-	ko00000	-	-	-	CbiA
NODE_1481_length_7285_cov_1292.070401_2	1304885.AUEY01000062_gene2643	1.89E-07	50.4	arCOG12966@1|root,3325K@2|Bacteria,1N9AA@1224|Proteobacteria,42XDW@68525|delta/epsilon subdivisions,2WXGQ@28221|Deltaproteobacteria,2MP9B@213118|Desulfobacterales	28221|Deltaproteobacteria	-	-	-	-	-	-	-	-	-	-	-	-	-	-	-
NODE_1481_length_7285_cov_1292.070401_3	572546.Arcpr_1565	0	919	COG1933@1|root,arCOG04447@2157|Archaea,2XU5S@28890|Euryarchaeota,246MU@183980|Archaeoglobi	183980|Archaeoglobi	L	Possesses two activities a DNA synthesis (polymerase) and an exonucleolytic activity that degrades single-stranded DNA in the 3'- to 5'-direction. Has a template-primer preference which is characteristic of a replicative DNA polymerase	polC	-	2.7.7.7	ko:K02322	ko00230,ko00240,ko01100,ko03030,map00230,map00240,map01100,map03030	M00264	R00375,R00376,R00377,R00378	RC02795	ko00000,ko00001,ko00002,ko01000,ko03032	-	-	-	PolC_DP2
NODE_1486_length_7278_cov_1372.212239_2	273057.SSO2172	1.00E-60	201	COG0171@1|root,arCOG00069@2157|Archaea,2XQ3J@28889|Crenarchaeota	28889|Crenarchaeota	H	Catalyzes the ATP-dependent amidation of deamido-NAD to form NAD. Uses ammonia as a nitrogen source	nadE	GO:0005575,GO:0005622,GO:0005623,GO:0005737,GO:0006139,GO:0006725,GO:0006732,GO:0006733,GO:0006753,GO:0006793,GO:0006796,GO:0006807,GO:0008150,GO:0008152,GO:0009058,GO:0009108,GO:0009117,GO:0009165,GO:0009435,GO:0009987,GO:0018130,GO:0019359,GO:0019362,GO:0019363,GO:0019438,GO:0019637,GO:0019674,GO:0034641,GO:0034654,GO:0044237,GO:0044238,GO:0044249,GO:0044271,GO:0044281,GO:0044424,GO:0044464,GO:…	6.3.1.5	ko:K01916	ko00760,ko01100,map00760,map01100	M00115	R00189	RC00100	ko00000,ko00001,ko00002,ko01000	-	-	-	NAD_synthase
NODE_1486_length_7278_cov_1372.212239_3	996637.SGM_5992	5.43E-57	191	COG1122@1|root,COG1122@2|Bacteria,2GJ0M@201174|Actinobacteria	201174|Actinobacteria	P	part of an ABC transporter complex. Responsible for energy coupling to the transport system	cbiO	-	-	ko:K02006,ko:K02008	ko02010,map02010	M00245,M00246	-	-	ko00000,ko00001,ko00002,ko02000	3.A.1.18,3.A.1.22,3.A.1.23	-	-	ABC_tran
NODE_1486_length_7278_cov_1372.212239_4	386456.JQKN01000002_gene2642	1.07E-20	87.8	COG0375@1|root,arCOG04426@2157|Archaea,2XZI2@28890|Euryarchaeota,23P60@183925|Methanobacteria	183925|Methanobacteria	S	Probably plays a role in a hydrogenase nickel cofactor insertion step	hypA	-	-	ko:K04651	-	-	-	-	ko00000,ko03110	-	-	-	HypA
NODE_1486_length_7278_cov_1372.212239_5	192952.MM_2163	3.13E-65	208	COG0378@1|root,arCOG01231@2157|Archaea,2XUJS@28890|Euryarchaeota,2N9SQ@224756|Methanomicrobia	224756|Methanomicrobia	O	TIGRFAM hydrogenase accessory protein HypB	hypB	-	-	ko:K04652	-	-	-	-	ko00000,ko03110	-	-	-	cobW
NODE_1486_length_7278_cov_1372.212239_6	387631.Asulf_02248	3.69E-11	65.1	COG0680@1|root,arCOG04429@2157|Archaea,2Y0UT@28890|Euryarchaeota,24772@183980|Archaeoglobi	183980|Archaeoglobi	O	hydrogenase maturation protease	-	-	-	ko:K03605	-	-	-	-	ko00000,ko01000,ko01002	-	-	-	HycI
NODE_1486_length_7278_cov_1372.212239_7	1160137.KB907307_gene3840	1.74E-148	447	COG0374@1|root,COG0374@2|Bacteria,2GKQY@201174|Actinobacteria,4FUBR@85025|Nocardiaceae	201174|Actinobacteria	C	Nickel-dependent hydrogenase	hydB	-	1.12.99.6	ko:K06281	ko00633,ko01120,map00633,map01120	-	R08034	RC00250	ko00000,ko00001,ko01000	-	-	-	NiFeSe_Hases
NODE_1486_length_7278_cov_1372.212239_8	383372.Rcas_3806	1.33E-32	130	COG1740@1|root,COG1740@2|Bacteria,2G6Y3@200795|Chloroflexi,376BD@32061|Chloroflexia	32061|Chloroflexia	C	PFAM NADH ubiquinone oxidoreductase 20 kDa subunit	-	-	1.12.99.6	ko:K06282	ko00633,ko01120,map00633,map01120	-	R08034	RC00250	ko00000,ko00001,ko01000	-	-	-	NiFe_hyd_SSU_C,Oxidored_q6
NODE_1529_length_7075_cov_1317.059117_1	662479.C440_08072	9.24E-06	47	arCOG08550@1|root,arCOG08550@2157|Archaea	2157|Archaea	T	Putative antitoxin	-	-	-	-	-	-	-	-	-	-	-	-	VAPB_antitox
NODE_1529_length_7075_cov_1317.059117_2	1379698.RBG1_1C00001G0688	3.19E-224	642	COG0449@1|root,COG0449@2|Bacteria,2NNWC@2323|unclassified Bacteria	2|Bacteria	M	Catalyzes the first step in hexosamine metabolism, converting fructose-6P into glucosamine-6P using glutamine as a nitrogen source	glmS	GO:0003674,GO:0003824,GO:0004360,GO:0005575,GO:0005622,GO:0005623,GO:0005737,GO:0005829,GO:0006002,GO:0006040,GO:0006047,GO:0006139,GO:0006464,GO:0006486,GO:0006487,GO:0006725,GO:0006793,GO:0006796,GO:0006807,GO:0008150,GO:0008152,GO:0008483,GO:0009058,GO:0009059,GO:0009100,GO:0009101,GO:0009225,GO:0009987,GO:0016740,GO:0016769,GO:0019538,GO:0019637,GO:0034641,GO:0034645,GO:0036211,GO:0043170,GO:…	2.6.1.16	ko:K00820	ko00250,ko00520,ko01100,ko01130,ko04931,map00250,map00520,map01100,map01130,map04931	-	R00768	RC00010,RC00163,RC02752	ko00000,ko00001,ko01000,ko01002	-	-	iAF987.Gmet_1487	GATase_6,SIS
NODE_1529_length_7075_cov_1317.059117_3	693661.Arcve_2033	5.21E-37	134	COG0512@1|root,arCOG00086@2157|Archaea,2XV6H@28890|Euryarchaeota,246TF@183980|Archaeoglobi	183980|Archaeoglobi	E	Glutamine amidotransferase of anthranilate synthase	-	-	4.1.3.27	ko:K01658	ko00400,ko00405,ko01100,ko01110,ko01130,ko01230,ko02024,ko02025,map00400,map00405,map01100,map01110,map01130,map01230,map02024,map02025	M00023	R00985,R00986	RC00010,RC02148,RC02414	ko00000,ko00001,ko00002,ko01000	-	-	-	GATase
NODE_1529_length_7075_cov_1317.059117_4	517417.Cpar_1199	3.76E-20	94.4	COG3640@1|root,COG3640@2|Bacteria	2|Bacteria	D	PFAM CobQ CobB MinD ParA nucleotide binding domain	acsF	-	-	ko:K07321	-	-	-	-	ko00000	-	-	-	AAA_31,CbiA
NODE_1529_length_7075_cov_1317.059117_5	234267.Acid_0159	2.79E-68	216	COG1707@1|root,COG1707@2|Bacteria,3Y6KK@57723|Acidobacteria	57723|Acidobacteria	-	-	-	-	-	ko:K06862	-	-	-	-	ko00000	-	-	-	-
[truncated: 41 more rows]
