# Supplementary material for: Novel Extended Tetraether Lipids Found in a High‐CO2 Geyser
Source: Environ Microbiol. 2026 Mar 20;28(3):e70286. doi: 10.1111/1462-2920.70286 (PMC13003381; doi:10.1111/1462-2920.70286)
Supplement: Supplementary file 3 — Data S3: Supporting Information. FASTA file containing the amino acid sequence of the radical SAM tetraether synthase identified in the Ca. Altiarchaeum MAG GCA_018260755.1. [file EMI-28-e70286-s001.fasta]

>Ca_Altiarchaeum_MAG_GCA_018260755.1_Tes Radical_SAM_tetraether_synthase 559aa
MSQSKVRSRNSAIRNQHSTIMKGLPKETQSLCPECGKIVQARVFERDGKALIEKECPEHG
RFSDVYWSDAAMYLKAEKFAYDGQGVSNPRMPVTDGCPFDCGLCDEHLTHTLLANIDLTN
RCNLRCPICFANANASGYVYEPDFKTVVGMMRVLRGNRPVPAAAVQFSGGEPTVRPDFLE
ILKTASKMGFRHIQVATNGLKMAEDPAFVQKMVNTGLNTAYLQFDGLDDEVYMKLRGRRL
LAVKKKAIENCRKSTLSTVLVPTIVKTVNDNQIGAIFDFAIQNSDVVRGINYQPIAFTGR
ISMKERERQRFTIPDVCAAIEKHTNGVIKRSDFYPVPVVAPISELVASVAGKPQITFTTH
PHCGMATYIFVEKSQKGASDAGGAHIGGGRDNNPKIIPITQFVDVEGFMSDVMQLAARIR
GSRFARMRLLLNSGKVLRHIDQKKGPAGLDVKAMIRSVLFNDYQALIKFSWNSLLVGVMH
FQDSYNYDIERVKRCGIHQVTPDGRLIPFCAYNGGPTYRTEIERRFGIPLKDFKEANSAG
EVGTAEKRRRQPCKTIKSR*
